# Supplementary material for: Developmental dynamic transcriptome and systematic analysis reveal the major genes underlying isoflavone accumulation in soybean
Source: Front Plant Sci. 2023 Mar 7;14:1014349. doi: 10.3389/fpls.2023.1014349 (PMC10027745; doi:10.3389/fpls.2023.1014349)
Supplement: Supplementary file 16 [file Table_1.xlsx]

## Sheet: Table S1
Table S1 The main information of samples of Meta–data collected in this study
Group	Sample Name	Database	Bio-Accession	Tissue	Library Layout
Group 1	SN14-S2-Rep1	NGDC	CRR022778	Seed	Paired
Group 1	SN14-S2-Rep2	NGDC	CRR022779	Seed	Paired
Group 1	SN14-S2-Rep3	NGDC	CRR022780	Seed	Paired
Group 1	SN14-S1-Rep1	NGDC	CRR022969	Seed	Paired
Group 1	SN14-S1-Rep2	NGDC	CRR022970	Seed	Paired
Group 1	SN14-S1-Rep3	NGDC	CRR022971	Seed	Paired
Group 1	SN14-S3-Rep1	NGDC	CRR022972	Seed	Paired
Group 1	SN14-S3-Rep2	NGDC	CRR022973	Seed	Paired
Group 1	SN14-S3-Rep3	NGDC	CRR022974	Seed	Paired
Group 1	SN14a-S1-Rep1	NGDC	CRR022975	Seed	Paired
Group 1	SN14a-S1-Rep2	NGDC	CRR022976	Seed	Paired
Group 1	SN14a-S1-Rep3	NGDC	CRR022977	Seed	Paired
Group 1	SN14a-S3-Rep1	NGDC	CRR022978	Seed	Paired
Group 1	SN14a-S3-Rep2	NGDC	CRR022979	Seed	Paired
Group 1	SN14a-S3-Rep3	NGDC	CRR022980	Seed	Paired
Group 1	SN14a-S2-Rep1	NGDC	CRR022981	Seed	Paired
Group 1	SN14a-S2-Rep2	NGDC	CRR022982	Seed	Paired
Group 1	SN14a-S2-Rep3	NGDC	CRR022983	Seed	Paired
Group 1	SN14b-S1-Rep1	NGDC	CRR022984	Seed	Paired
Group 1	SN14b-S1-Rep2	NGDC	CRR022985	Seed	Paired
Group 1	SN14b-S1-Rep3	NGDC	CRR022986	Seed	Paired
Group 1	SN14b-S3-Rep1	NGDC	CRR022987	Seed	Paired
Group 1	SN14b-S3-Rep2	NGDC	CRR022988	Seed	Paired
Group 1	SN14b-S3-Rep3	NGDC	CRR022989	Seed	Paired
Group 1	SN14b-S2-Rep1	NGDC	CRR022990	Seed	Paired
Group 1	SN14b-S2-Rep2	NGDC	CRR022991	Seed	Paired
Group 1	SN14b-S2-Rep3	NGDC	CRR022992	Seed	Paired
Group 1	SN14c-S1-Rep1	NGDC	CRR022993	Seed	Paired
Group 1	SN14c-S1-Rep2	NGDC	CRR022994	Seed	Paired
Group 1	SN14c-S1-Rep3	NGDC	CRR022995	Seed	Paired
Group 1	SN14c-S3-Rep1	NGDC	CRR022996	Seed	Paired
Group 1	SN14c-S3-Rep2	NGDC	CRR022997	Seed	Paired
Group 1	SN14c-S3-Rep3	NGDC	CRR022998	Seed	Paired
Group 1	SN14c-S2-Rep1	NGDC	CRR022999	Seed	Paired
Group 1	SN14c-S2-Rep2	NGDC	CRR023000	Seed	Paired
Group 1	SN14c-S2-Rep3	NGDC	CRR023001	Seed	Paired
Group 1	SN14d-S1-Rep1	NGDC	CRR023002	Seed	Paired
Group 1	SN14d-S1-Rep2	NGDC	CRR023003	Seed	Paired
Group 1	SN14d-S1-Rep3	NGDC	CRR023004	Seed	Paired
Group 1	SN14d-S3-Rep1	NGDC	CRR023005	Seed	Paired
Group 1	SN14d-S3-Rep2	NGDC	CRR023006	Seed	Paired
Group 1	SN14d-S3-Rep3	NGDC	CRR023007	Seed	Paired
Group 1	SN14d-S2-Rep1	NGDC	CRR023008	Seed	Paired
Group 1	SN14d-S2-Rep2	NGDC	CRR023009	Seed	Paired
Group 1	SN14d-S2-Rep3	NGDC	CRR023010	Seed	Paired
Group 2	Wm82-S1-Rep1	NCBI	SAMN07188336	Embryo	Paired
Group 2	Wm82-S1-Rep2	NCBI	SAMN07188338	Embryo	Paired
Group 2	Wm82-S1-Rep3	NCBI	SAMN07188337	Embryo	Paired
Group 2	Wm82-S2-Rep1	NCBI	SAMN07188001	Embryo	Paired
Group 2	Wm82-S2-Rep2	NCBI	SAMN07188083	Embryo	Paired
Group 2	Wm82-S2-Rep3	NCBI	SAMN07188082	Embryo	Paired
Group 2	Wm82-S3-Rep1	NCBI	SAMN07188081	Embryo	Paired
Group 2	Wm82-S3-Rep2	NCBI	SAMN07188080	Embryo	Paired
Group 2	Wm82-S3-Rep3	NCBI	SAMN07188079	Embryo	Paired
Group 2	Wm82-S4-Rep1	NCBI	SAMN07188078	Seed	Paired
Group 2	Wm82-S4-Rep2	NCBI	SAMN07188077	Seed	Paired
Group 2	Wm82-S4-Rep3	NCBI	SAMN07188076	Seed	Paired
Group 3	DN47-S1-Rep1	NCBI	SAMN04563592	Seed	Paired
Group 3	DN47-S1-Rep2	NCBI	SAMN04563593	Seed	Paired
Group 3	DN47-S2-Rep1	NCBI	SAMN04563594	Seed	Paired
Group 3	DN47-S2-Rep2	NCBI	SAMN04563595	Seed	Paired
Group 3	DN47-S3-Rep1	NCBI	SAMN04563596	Seed	Paired
Group 3	DN47-S3-Rep2	NCBI	SAMN04563597	Seed	Paired
Group 3	DN47-S4-Rep1	NCBI	SAMN04563598	Seed	Paired
Group 3	DN47-S4-Rep2	NCBI	SAMN04563599	Seed	Paired
Group 3	DN47-S5-Rep1	NCBI	SAMN04563600	Seed	Paired
Group 3	DN47-S5-Rep2	NCBI	SAMN04563601	Seed	Paired
Group 3	DN47n-S1-Rep1	NCBI	SAMN04563582	Seed	Paired
Group 3	DN47n-S1-Rep2	NCBI	SAMN04563583	Seed	Paired
Group 3	DN47n-S2-Rep1	NCBI	SAMN04563584	Seed	Paired
Group 3	DN47n-S2-Rep2	NCBI	SAMN04563585	Seed	Paired
Group 3	DN47n-S3-Rep1	NCBI	SAMN04563586	Seed	Paired
Group 3	DN47n-S3-Rep2	NCBI	SAMN04563587	Seed	Paired
Group 3	DN47n-S4-Rep1	NCBI	SAMN04563588	Seed	Paired
Group 3	DN47n-S4-Rep2	NCBI	SAMN04563589	Seed	Paired
Group 3	DN47n-S5-Rep1	NCBI	SAMN04563590	Seed	Paired
Group 3	DN47n-S5-Rep2	NCBI	SAMN04563591	Seed	Paired
Group 4	VC-M-S1-Rep1	NCBI	SAMN04305382	Seed	Paired
Group 4	VC-M-S1-Rep2	NCBI	SAMN04305390	Seed	Paired
Group 4	VC-M-S1-Rep3	NCBI	SAMN04305367	Seed	Paired
Group 4	VC-M-S2-Rep1	NCBI	SAMN04305383	Seed	Paired
Group 4	VC-M-S2-Rep2	NCBI	SAMN04305384	Seed	Paired
Group 4	VC-M-S2-Rep3	NCBI	SAMN04305385	Seed	Paired
Group 4	VC-M-S3-Rep1	NCBI	SAMN04305386	Seed	Paired
Group 4	VC-M-S3-Rep2	NCBI	SAMN04305387	Seed	Paired
Group 4	VC-M-S3-Rep3	NCBI	SAMN04305388	Seed	Paired
Group 4	VC-M-S4-Rep1	NCBI	SAMN04305389	Seed	Paired
Group 4	VC-M-S4-Rep2	NCBI	SAMN04305368	Seed	Paired
Group 4	VC-M-S4-Rep3	NCBI	SAMN04305369	Seed	Paired
Group 4	VC-M-S5-Rep1	NCBI	SAMN04305370	Seed	Paired
Group 4	VC-M-S5-Rep2	NCBI	SAMN04305371	Seed	Paired
Group 4	VC-M-S5-Rep3	NCBI	SAMN04305372	Seed	Paired
Group 4	VC-m-S1-Rep1	NCBI	SAMN04305391	Seed	Paired
Group 4	VC-m-S1-Rep2	NCBI	SAMN04305392	Seed	Paired
Group 4	VC-m-S1-Rep3	NCBI	SAMN04305393	Seed	Paired
Group 4	VC-m-S2-Rep1	NCBI	SAMN04305394	Seed	Paired
Group 4	VC-m-S2-Rep2	NCBI	SAMN04305395	Seed	Paired
Group 4	VC-m-S2-Rep3	NCBI	SAMN04305396	Seed	Paired
Group 4	VC-m-S3-Rep1	NCBI	SAMN04305397	Seed	Paired
Group 4	VC-m-S3-Rep2	NCBI	SAMN04305398	Seed	Paired
Group 4	VC-m-S3-Rep3	NCBI	SAMN04305399	Seed	Paired
Group 4	VC-m-S4-Rep1	NCBI	SAMN04305400	Seed	Paired
Group 4	VC-m-S4-Rep2	NCBI	SAMN04305401	Seed	Paired
Group 4	VC-m-S4-Rep3	NCBI	SAMN04305402	Seed	Paired
Group 4	VC-m-S5-Rep1	NCBI	SAMN04305403	Seed	Paired
Group 4	VC-m-S5-Rep2	NCBI	SAMN04305404	Seed	Paired
Group 4	VC-m-S5-Rep3	NCBI	SAMN04305381	Seed	Paired

## Sheet: Table S2
Table S2 The stable QTL of isoflavones obtained from the previous study
Name	Type a	Trait b	LG	Start (cM)	Molecular marker c	End (cM)	Molecular marker	Interval length (cM)	Locations d
qGLEME011	Meta-QTL	GLE	01	109	BARCSOYSSR_01_1633	109.6	Satt129	0.6	2
qTIF3ME021	Meta-QTL	TIF3	02	80.93	Satt644	82.34	Satt041	1.41	2
qGLEME031	Meta-QTL	GLE	03	63.42	BARC-010179-00543	65.18	Satt521	1.76	6
qGLEME032	Meta-QTL	GLE	03	64.82	SSR1483_1	66.78	BARC-014927-01923	1.96	3
qTIF2ME031	Meta-QTL	TIF2	03	23.03	BARCSOYSSR_03_0192	28.83	Satt009	5.8	2
qDAEME041	Meta-QTL	DAE	04	81.57	BARC-041405-07979	83.57	SSR0233_1	2	2
qGEEME041	Meta-QTL	GEE	04	73.39	BARC-020509-04645	74.8	AW277661	1.41	3
qGEEME042	Meta-QTL	GEE	04	73.95	SSR3572_1	75.36	BARCSOYSSR_04_0777	1.41	2
qDAEME051	Meta-QTL	DAE	05	98.94	Sat_271	100.2	BARC-018933-03040	1.26	4
qDAEME052	Meta-QTL	DAE	05	96.43	ss245763524	98.26	Sat_271	1.83	3
qGEEME051	Meta-QTL	GEE	05	95.78	Sat_374	96.85	BARC-041257-07953	1.07	4
qGEEME052	Meta-QTL	GEE	05	33.71	Satt073	35.63	G214_1	1.92	3
qGEEME054	Meta-QTL	GEE	05	92.44	BARC-025609-06529	93.79	BARC-060051-16321	1.35	3
qAGLME061	Meta-QTL	AGL	06	112.4	Satt289	113.38	Satt489	0.98	2
qGEEME061	Meta-QTL	GEE	06	113.4	BARCSOYSSR_06_1301	114.28	BARC-054471-12090	0.88	4
qGEEME062	Meta-QTL	GEE	06	112.39	T	113.38	Satt489	0.99	3
qGLEME061	Meta-QTL	GLE	06	116.23	K418_4	118.15	Sat_263	1.92	4
qTIF3ME061	Meta-QTL	TIF3	06	114.23	C2.38434171	115	BARCSOYSSR_06_1361	0.77	3
qAGLME071	Meta-QTL	AGL	07	35.48	BARCSOYSSR_07_0263	37.38	Bng222_1	1.9	6
qAGLME072	Meta-QTL	AGL	07	34.56	Satt567	36.54	Satt540	1.98	2
qGEEME071	Meta-QTL	GEE	07	34.89	SSR0149_1	36.84	BARCSOYSSR_07_0263	1.95	5
qGLEME071	Meta-QTL	GLE	07	34.96	SSR0149_1	36.85	BARCSOYSSR_07_0263	1.89	6
qGEEME081	Meta-QTL	GEE	08	53.42	Gm08:8019871	54.57	BLT065_1	1.15	4
qGEEME082	Meta-QTL	GEE	08	46.35	BARC-011635-00314	47.77	Rhg4	1.42	2
qGEEME085	Meta-QTL	GEE	08	66.86	OW15_400	68.86	BARC-045081-08872	2	2
qGEEME086	Meta-QTL	GEE	08	115.47	Satt158	117.45	Sat_040	1.98	3
qGLEME081	Meta-QTL	GLE	08	47	BARC-011635-00314	47.81	Rhg4	0.81	4
qGLEME082	Meta-QTL	GLE	08	53.39	Gm08:8019871	55.38	BARC-016861-02355	1.99	2
qGLEME083	Meta-QTL	GLE	08	45.55	K400_2	46.44	BARC-011635-00314	0.89	2
qGLEME091	Meta-QTL	GLE	09	42.77	BARCSOYSSR_09_0465	44.7	Sat_399	1.93	6
qGLEME092	Meta-QTL	GLE	09	41.76	BARC-026035-05230	43.71	BARCSOYSSR_09_0492	1.95	5
qAGLME101	Meta-QTL	AGL	10	58.31	BARCSOYSSR_10_0982	60.24	Gm10:37628367	1.93	4
qGLEME101	Meta-QTL	GLE	10	99.32	BARCSOYSSR_10_1339	101.32	Legh	2	2
qGLEME111	Meta-QTL	GLE	11	39.03	A632_1	40.39	A847_1	1.36	3
qGLEME112	Meta-QTL	GLE	11	77.08	BARC-041167-07925	79.08	G214_3	2	2
qGLEME113	Meta-QTL	GLE	11	45.03	cr122_1	46.88	Satt197	1.85	3
qGLEME114	Meta-QTL	GLE	11	101.46	ss107912663	103.43	Satt359	1.97	2
qGEEME121	Meta-QTL	GEE	12	64.84	SSR2370_1	65.42	JOP_C07	0.58	3
qGEEME122	Meta-QTL	GEE	12	89.82	BARC-032647-09003	91.79	BARC-015079-02561	1.97	2
qGEEME123	Meta-QTL	GEE	12	45.99	BARC-019775-04370	47.97	BARC-021659-04168	1.98	2
qGLEME122	Meta-QTL	GLE	12	87.1	BARC-026145-05280	88.94	BARCSOYSSR_12_1207	1.84	3
qGLEME124	Meta-QTL	GLE	12	89.87	BARC-032647-09003	91.85	BARC-015079-02561	1.98	2
qAGLME131	Meta-QTL	AGL	13	99.93	BARC-014657-01608	101.91	BARCSOYSSR_13_1524	1.98	4
qAGLME132	Meta-QTL	AGL	13	101.14	BARC-039175-07463	103.13	Shr	1.99	2
qGEEME131	Meta-QTL	GEE	13	97.5	BARC-018177-02535	99.44	BARC-014657-01608	1.94	7
qGEEME132	Meta-QTL	GEE	13	100.68	BARC-028887-06034	102.66	L195_2	1.98	2
qAGLME171	Meta-QTL	AGL	17	67	BARC-013969-01290	68.99	BARCSOYSSR_17_0669	1.99	4
qGEEME171	Meta-QTL	GEE	17	63.63	BARC-013637-01193	65.53	BARC-017059-02191	1.9	4
qGEEME172	Meta-QTL	GEE	17	67.23	BARC-017525-03061	69.21	BARCSOYSSR_17_0669	1.98	3
qGLEME171	Meta-QTL	GLE	17	53.79	BARCSOYSSR_17_0561	55.69	OP_M15	1.9	2
qGLEME172	Meta-QTL	GLE	17	78.97	BARCSOYSSR_17_0807	80.95	BARC-010289-00577	1.98	2
qGLEME201	Meta-QTL	GLE	20	76.46	BARC-053725-11957	78.44	A102_1	1.98	4
qAGL0403	Novel QTL	AGL	04	129.76	/	129.89	/	0.13	2
qDAE0403	Novel QTL	DAE	04	129.76	/	129.89	/	0.13	3
qDA0403	Novel QTL	DAI	04	129.76	/	129.89	/	0.13	2
qGLU0403	Novel QTL	GLU	04	129.76	/	129.89	/	0.13	2
qTIF0403	Novel QTL	TIF1	04	129.76	/	129.89	/	0.13	2
qAGL0501	Novel QTL	AGL	05	128.41	/	128.53	/	0.12	2
qDAE0502	Novel QTL	DAE	05	128.53	/	129.11	/	0.58	2
qDA0502	Novel QTL	DAI	05	128.53	/	129.11	/	0.58	2
qGLU0502	Novel QTL	GLU	05	128.53	/	129.11	/	0.58	2
qTIF0502	Novel QTL	TIF	05	128.53	/	129.11	/	0.58	2
qGL1102	Novel QTL	GLY	11	32.54	/	32.54	/	0	3
a Type: Meta-QTL means this QTL is mapped by meta-analysis; Novel QTL means the QTL is mapped by traditional QTL mapping method. b Trait: AGL means anglycon isoflavons (daidzein; genistein and glycitein); DAE means the contents of daidzein; GEE means the contents of genistein; GLE means the contents of glycitein; TIF means the contents of aglycones and glucosides; TIF2 means the contents of aglyc…

## Sheet: Table S3
Table S3 Genes and their primers used for qRT-PCR
Gene a	Forward Primer	Reverse Primer
Glyma.12G020500	TGGTGCTGCCGCTATTTACTG	GGTGGAAGGAACTGCTAACAATC
Glyma.06G290100	ATGAGTAGTGTTTTTTCAGAACA	CATCAGCAATTCATTCACC
Glyma.07G268100	GCGAATGTTACGGAGGCTCTG	ATCTGAATGGTGGCGGGATCAA
Glyma.17G053300	CAATTCCCAACAGCAAAACG	AAGGTTGAAGAGGCCCGC
Glyma.06G303100	CATGTGCATGTGTATTTCTGGT	AAATCCGCTTCCAAATCCAATG
Glyma.12G103100	AAGCAGCGATGGCAATGTATGG	TATCACCAACGCAGAACCGGAT
Glyma.13G329000	CTCCACCAACACAAAATTTTGC	AAATGAGGGAGTGTAGTGAGTG
a Gene: The gene GmUKN1 (Glyma.12G020500) was selected as the internal control

## Sheet: Table S4
Table S4 The PCR amplification conditions
Step	Temperature (℃)	Time (s)
Pre–denaturation	95	30
Denaturation	95	5
Anneal	60	30
Circulation a	95/60	5/30
Melting Curve Analysis	95	15
	60	60
	95	15
	50	30
a Circulation means executing the denaturation and anneal for 40 cycles.

## Sheet: Table S5
Table S5 The estimation of RNA–seq data
Sample	Repeat	Raw Reads a	Raw Base b	Clean Reads c	Clean Base d	Clean Q30(%) e	NT Comparison f
ZD27–2	Rep–1	53.5M	8.0G	56.8M	8.4G	92.27	Glycine max
	Rep–2	61.2M	9.1G	60.2M	8.9G	91.46	Glycine max
ZD27–3	Rep–1	53.7M	8.0G	54.7M	8.1G	92.06	Glycine max
	Rep–2	65.9M	9.8G	59.8M	8.8G	90.27	Glycine max
ZD27–4	Rep–1	53.9M	8.0G	51.6M	7.6G	90.73	Glycine max
	Rep–2	70.0M	10.5G	56.9M	8.4G	92.53	Glycine max
ZD27–5	Rep–1	54.2M	8.1G	48.7M	7.2G	92.31	Glycine max
	Rep–2	58.4M	8.7G	49.8M	7.3G	90.58	Glycine max
ZD27–6	Rep–1	54.5M	8.1G	56.5M	8.3G	90.71	Glycine max
	Rep–2	65.9M	9.8G	49.4M	7.3G	90.48	Glycine max
ZD27–7	Rep–1	58.8M	8.8G	64.0M	9.4G	92.16	Glycine max
	Rep–2	61.1M	9.1G	49.7M	7.3G	91.54	Glycine max
ZD27–8	Rep–1	58.9M	8.8G	66.2M	9.7G	90.65	Glycine max
	Rep–2	75.4M	11.3G	57.6M	8.5G	90.19	Glycine max
HF25–2	Rep–1	60.5M	9.0G	53.8M	7.9G	92.16	Glycine max
	Rep–2	62.5M	9.3G	66.2M	9.7G	91.93	Glycine max
HF25–3	Rep–1	64.0M	9.6G	59.3M	8.7G	92.2	Glycine max
	Rep–2	65.7M	9.8G	54.6M	8.0G	90.74	Glycine max
HF25–4	Rep–1	58.1M	8.7G	60.5M	8.9G	90.3	Glycine max
	Rep–2	53.6M	8.0G	49.2M	7.2G	90.6	Glycine max
HF25–5	Rep–1	54.3M	8.1G	49.8M	7.3G	90.54	Glycine max
	Rep–2	58.1M	8.7G	47.1M	6.9G	90.47	Glycine max
HF25–6	Rep–1	59.0M	8.8G	50.2M	7.4G	90.57	Glycine max
	Rep–2	62.3M	9.3G	51.6M	7.6G	90.61	Glycine max
HF25–7	Rep–1	60.8M	9.1G	55.2M	8.1G	90.45	Glycine max
	Rep–2	59.3M	8.8G	49.7M	7.3G	91.19	Glycine max
HF25–8	Rep–1	62.9M	9.4G	56.9M	8.4G	90.59	Glycine max
	Rep–2	57.3M	8.6G	59.1M	8.7G	90.62	Glycine max
ZH01–2	Rep–1	62.7M	9.4G	45.3M	6.7G	91.64	Glycine max
	Rep–2	65.9M	9.8G	56.6M	8.3G	91.85	Glycine max
ZH01–3	Rep–1	59.5M	8.9G	45.9M	6.8G	91.45	Glycine max
	Rep–2	67.9M	10.1G	58.8M	8.7G	90.36	Glycine max
ZH01–4	Rep–1	57.8M	8.6G	48.9M	7.2G	91.9	Glycine max
	Rep–2	64.4M	9.6G	58.5M	8.6G	91.99	Glycine max
ZH01–5	Rep–1	53.8M	8.0G	45.7M	6.7G	90.68	Glycine max
	Rep–2	54.4M	8.1G	50.6M	7.5G	91.18	Glycine max
ZH01–6	Rep–1	62.0M	9.3G	47.9M	7.1G	91.66	Glycine max
	Rep–2	53.8M	8.0G	60.4M	8.9G	91.59	Glycine max
ZH01–7	Rep–1	68.5M	10.2G	51.7M	7.6G	90.61	Glycine max
	Rep–2	53.8M	8.0G	56.6M	8.3G	91.04	Glycine max
ZH01–8	Rep–1	71.6M	10.7G	53.3M	7.9G	90.69	Glycine max
	Rep–2	71.6M	10.7G	69.4M	10.2G	92.24	Glycine max
ZH02–2	Rep–1	58.5M	8.7G	52.3M	7.7G	92.13	Glycine max
	Rep–2	71.9M	10.7G	51.6M	7.6G	90.69	Glycine max
ZH02–3	Rep–1	65.6M	9.8G	54.3M	8.0G	91.67	Glycine max
	Rep–2	59.5M	8.9G	58.8M	8.7G	91.42	Glycine max
ZH02–4	Rep–1	66.2M	9.9G	52.0M	7.7G	89.81	Glycine max
	Rep–2	55.2M	8.2G	46.5M	6.9G	92.3	Glycine max
ZH02–5	Rep–1	56.9M	8.5G	48.7M	7.2G	92.47	Glycine max
	Rep–2	53.8M	8.0G	52.4M	7.7G	92.25	Glycine max
ZH02–6	Rep–1	58.2M	8.7G	53.9M	7.9G	92.38	Glycine max
	Rep–2	55.9M	8.3G	56.6M	8.3G	91.67	Glycine max
ZH02–7	Rep–1	61.3M	9.2G	54.0M	7.9G	91.04	Glycine max
	Rep–2	54.5M	8.1G	54.6M	8.0G	90.89	Glycine max
ZH02–8	Rep–1	61.0M	9.1G	56.2M	8.3G	90.78	Glycine max
	Rep–2	65.1M	9.7G	51.0M	7.5G	92.59	Glycine max
a Raw Reads means the raw reads number.
b Raw Base means the bases number of raw data.
c Clean Reads means the clean reads number.
d Clean Base means the bases number of clean data.
e Clean Q30(%) means the percentage of base whose QPhred is greater than 30.
f NT Comparison means the result of comparing with clean reads of this study and reads of database via blastn with NT database.

## Sheet: Table S6
Table S6 The statistic of gene functional annotation of expression profile
Category	Database	Expression Gene		Expression Transcript		All Gene		All Transcript
		number	percent	number	percent	number	percent	number	percent
Known genes	GO	41540	0.86	68477	0.87	44150	0.84	73602	0.85
	KEGG	19437	0.4	32717	0.42	20308	0.38	34611	0.4
	COG	44897	0.93	74549	0.95	47356	0.9	79590	0.92
	NR	48008	0.99	78333	1	51451	0.97	84752	0.98
	Swiss-Prot	37777	0.78	63560	0.81	39589	0.75	67552	0.78
	Pfam	39062	0.81	65330	0.83	40898	0.77	69316	0.8
	Total_anno	48022	0.99	78351	1	51475	0.97	84780	0.98
	Total	48423	1	78691	1	52872	1	86256	1
New genes	GO	1103	0.52	33820	0.85	1133	0.52	33955	0.85
	KEGG	338	0.16	19231	0.48	353	0.16	19306	0.48
	COG	1074	0.5	37259	0.94	1107	0.51	37407	0.94
	NR	1644	0.77	38930	0.98	1688	0.77	39091	0.98
	Swiss-Prot	627	0.29	32164	0.81	646	0.3	32278	0.81
	Pfam	421	0.2	31331	0.79	429	0.2	31427	0.79
	Total_anno	1652	0.77	38942	0.98	1696	0.77	39103	0.98
	Total	2133	1	39656	1	2190	1	39838	1
All	GO	42643	0.84	102297	0.86	45283	0.82	107557	0.85
	KEGG	19775	0.39	51948	0.44	20661	0.38	53917	0.43
	COG	45971	0.91	111808	0.94	48463	0.88	116997	0.93
	NR	49652	0.98	117263	0.99	53139	0.97	123843	0.98
	Swiss-Prot	38404	0.76	95724	0.81	40235	0.73	99830	0.79
	Pfam	39483	0.78	96661	0.82	41327	0.75	100743	0.8
	Total_anno	49674	0.98	117293	0.99	53171	0.97	123883	0.98
	Total	50556	1	118347	1	55062	1	126094	1

## Sheet: Table S7
Table S7 Selected DEGs related to isoflavones accumulation
Trait	Comprison group	Gene ID
Daizin	ZD27-3 vs ZD27-4 ZD27-6 vs ZD27-7 HF25-3 vs HF25-4 HF25-5 vs HF25-6 ZH01-3 vs ZH01-4 ZH01-7 vs ZH01-8 ZH02-4 vs ZH02-5 ZH02-6 vs ZH02-7	Glyma.01G004200
Daizin		Glyma.01G114550
Daizin		Glyma.01G214200
Daizin		Glyma.01G228700
Daizin		Glyma.01G232400
Daizin		Glyma.01G239600
Daizin		Glyma.02G048400
Daizin		Glyma.02G048600
Daizin		Glyma.02G127300
Daizin		Glyma.03G143700
Daizin		Glyma.05G133500
Daizin		Glyma.05G181000
Daizin		Glyma.06G137100
Daizin		Glyma.06G137900
Daizin		Glyma.06G202300
Daizin		Glyma.06G235500
Daizin		Glyma.07G202300
Daizin		Glyma.08G088000
Daizin		Glyma.08G103900
Daizin		Glyma.08G110500
Daizin		Glyma.08G138800
Daizin		Glyma.08G220200
Daizin		Glyma.09G003200
Daizin		Glyma.09G022300
Daizin		Glyma.09G022400
Daizin		Glyma.09G133875
Daizin		Glyma.10G050800
Daizin		Glyma.10G058200
Daizin		Glyma.10G090600
Daizin		Glyma.10G106600
Daizin		Glyma.11G027700
Daizin		Glyma.11G051800
Daizin		Glyma.11G070500
Daizin		Glyma.12G067000
Daizin		Glyma.13G072100
Daizin		Glyma.13G095600
Daizin		Glyma.13G101400
Daizin		Glyma.13G138300
Daizin		Glyma.13G145000
Daizin		Glyma.13G173500
Daizin		Glyma.13G242300
Daizin		Glyma.14G005700
Daizin		Glyma.14G104400
Daizin		Glyma.14G111800
Daizin		Glyma.15G001700
Daizin		Glyma.15G050800
Daizin		Glyma.15G105900
Daizin		Glyma.15G129100
Daizin		Glyma.16G039300
Daizin		Glyma.16G039500
Daizin		Glyma.16G039600
Daizin		Glyma.16G097200
Daizin		Glyma.16G175900
Daizin		Glyma.17G252200
Daizin		Glyma.18G285800
Daizin		Glyma.19G126000
Daizin		Glyma.19G146800
Daizin		Glyma.20G128600
Daizin		Glyma.20G180800
Daizin		Glyma.20G213700
Daizin		Glyma.20G241700
Daizin		Glyma.02G103500
Daizin		Glyma.02G158700
Daizin		Glyma.06G235900
Daizin		Glyma.06G263100
Daizin		Glyma.07G214700
Daizin		Glyma.08G062000
Daizin		Glyma.10G291400
Daizin		Glyma.11G080300
Daizin		Glyma.12G240000
Daizin		Glyma.13G206700
Daizin		Glyma.13G242400
Daizin		Glyma.14G053700
Daizin		Glyma.17G064600
Daizin		Glyma.18G103500
Daizin		Glyma.20G241600
Daidzein	ZD27-2 vs ZD27-3 ZD27-3 vs ZD27-4 ZD27-3 vs ZD27-5 ZD27-4 vs ZD27-6 ZD27-5 vs ZD27-6 HF25-2 vs HF25-3 HF25-2 vs HF25-4 HF25-3 vs HF25-4 HF25-4 vs HF25-6 HF25-5 vs HF25-6 ZH01-2 vs ZH01-3 ZH01-3 vs ZH01-4 ZH01-3 vs ZH01-5 ZH01-7 vs ZH01-8 ZH02-2 vs ZH02-3 ZH02-2 vs ZH02-4 ZH02-3 vs ZH02-4 ZH02-4 vs ZH02-6 ZH02-5 vs ZH02-6	Glyma.01G004200
Daidzein		Glyma.01G214200
Daidzein		Glyma.01G228700
Daidzein		Glyma.01G232400
Daidzein		Glyma.01G239600
Daidzein		Glyma.02G048400
Daidzein		Glyma.02G048600
Daidzein		Glyma.02G103500
Daidzein		Glyma.02G104900
Daidzein		Glyma.02G105100
Daidzein		Glyma.02G127300
Daidzein		Glyma.02G130400
Daidzein		Glyma.02G158700
Daidzein		Glyma.02G236500
Daidzein		Glyma.03G122000
Daidzein		Glyma.03G143700
Daidzein		Glyma.03G147700
Daidzein		Glyma.03G181600
Daidzein		Glyma.03G214800
Daidzein		Glyma.04G115300
Daidzein		Glyma.04G201600
Daidzein		Glyma.05G088100
Daidzein		Glyma.05G147000
Daidzein		Glyma.05G153200
Daidzein		Glyma.05G223400
Daidzein		Glyma.06G202300
Daidzein		Glyma.06G235500
Daidzein		Glyma.06G235900
Daidzein		Glyma.06G263100
Daidzein		Glyma.06G320800
Daidzein		Glyma.07G000700
Daidzein		Glyma.07G021600
Daidzein		Glyma.07G100500
Daidzein		Glyma.07G202300
Daidzein		Glyma.07G214700
Daidzein		Glyma.07G258700
Daidzein		Glyma.07G263000
Daidzein		Glyma.08G030500
Daidzein		Glyma.08G062000
Daidzein		Glyma.08G109400
Daidzein		Glyma.08G110500
Daidzein		Glyma.08G110701
Daidzein		Glyma.08G220200
Daidzein		Glyma.08G269432
Daidzein		Glyma.09G003200
Daidzein		Glyma.09G022300
Daidzein		Glyma.09G022400
Daidzein		Glyma.09G049100
Daidzein		Glyma.09G109800
Daidzein		Glyma.09G133875
Daidzein		Glyma.09G189200
Daidzein		Glyma.09G189500
Daidzein		Glyma.09G269600
Daidzein		Glyma.10G050800
Daidzein		Glyma.10G058200
Daidzein		Glyma.10G090600
Daidzein		Glyma.10G106600
Daidzein		Glyma.10G209800
Daidzein		Glyma.10G250200
Daidzein		Glyma.10G291400
Daidzein		Glyma.10G292200
Daidzein		Glyma.11G000500
Daidzein		Glyma.11G011500
Daidzein		Glyma.11G027700
Daidzein		Glyma.11G051800
Daidzein		Glyma.11G064400
Daidzein		Glyma.11G070500
Daidzein		Glyma.11G070600
Daidzein		Glyma.11G080300
Daidzein		Glyma.11G129500
Daidzein		Glyma.11G129800
Daidzein		Glyma.11G129900
Daidzein		Glyma.11G132300
Daidzein		Glyma.11G166800
Daidzein		Glyma.11G194500
Daidzein		Glyma.12G021700
Daidzein		Glyma.12G053800
Daidzein		Glyma.12G053900
Daidzein		Glyma.12G054200
Daidzein		Glyma.12G129500
Daidzein		Glyma.12G132500
Daidzein		Glyma.12G222900
Daidzein		Glyma.12G240000
Daidzein		Glyma.13G046000
Daidzein		Glyma.13G056100
Daidzein		Glyma.13G072100
Daidzein		Glyma.13G095600
Daidzein		Glyma.13G101400
Daidzein		Glyma.13G138300
Daidzein		Glyma.13G145000
Daidzein		Glyma.13G173401
Daidzein		Glyma.13G173500
Daidzein		Glyma.13G206700
Daidzein		Glyma.13G372000
Daidzein		Glyma.14G005700
Daidzein		Glyma.14G053700
Daidzein		Glyma.14G072700
Daidzein		Glyma.14G111800
Daidzein		Glyma.15G001700
Daidzein		Glyma.15G050800
Daidzein		Glyma.15G105900
Daidzein		Glyma.15G129100
Daidzein		Glyma.15G156100
Daidzein		Glyma.16G039500
Daidzein		Glyma.16G039600
Daidzein		Glyma.16G149300
Daidzein		Glyma.16G164400
Daidzein		Glyma.16G175600
Daidzein		Glyma.17G015500
Daidzein		Glyma.17G064600
Daidzein		Glyma.17G252200
Daidzein		Glyma.18G103400
Daidzein		Glyma.18G103500
Daidzein		Glyma.18G143600
Daidzein		Glyma.18G220600
Daidzein		Glyma.18G225000
Daidzein		Glyma.18G285800
Daidzein		Glyma.19G030500
Daidzein		Glyma.19G075800
Daidzein		Glyma.19G107700
Daidzein		Glyma.19G126000
Daidzein		Glyma.19G260700
Daidzein		Glyma.20G128600
Daidzein		Glyma.20G180800
Daidzein		Glyma.20G185700
Daidzein		Glyma.20G213600
Daidzein		Glyma.20G213700
Daidzein		Glyma.20G241500
Daidzein		Glyma.20G241600
Daidzein		Glyma.20G241700
Glycitin	ZD27-2 vs ZD27-3 ZD27-4 vs ZD27-6 ZD27-5 vs ZD27-6 HF25-5 vs HF25-6 HF25-5 vs HF25-7 HF25-6 vs HF25-7	Glyma.01G004200
Glycitin		Glyma.01G080600
Glycitin		Glyma.01G163100
Glycitin		Glyma.01G187700
Glycitin		Glyma.01G192500
Glycitin		Glyma.01G214200
Glycitin		Glyma.01G228700
Glycitin		Glyma.01G239600
Glycitin		Glyma.02G048400
Glycitin		Glyma.02G048600
Glycitin		Glyma.02G103500
Glycitin		Glyma.02G105100
Glycitin		Glyma.02G127300
Glycitin		Glyma.02G158700
Glycitin		Glyma.02G225000
Glycitin		Glyma.02G236500
Glycitin		Glyma.02G259600
Glycitin		Glyma.02G307300
Glycitin		Glyma.03G122000
Glycitin		Glyma.03G143700
Glycitin		Glyma.03G167900
Glycitin		Glyma.03G214800
Glycitin		Glyma.04G104900
Glycitin		Glyma.04G115300
Glycitin		Glyma.04G194200
Glycitin		Glyma.04G227700
Glycitin		Glyma.05G088100
Glycitin		Glyma.05G133500
Glycitin		Glyma.05G151100
Glycitin		Glyma.05G181000
Glycitin		Glyma.05G223400
Glycitin		Glyma.06G137300
Glycitin		Glyma.06G263100
Glycitin		Glyma.06G285700
Glycitin		Glyma.06G320800
Glycitin		Glyma.07G000700
Glycitin		Glyma.07G151900
Glycitin		Glyma.07G258600
Glycitin		Glyma.07G258700
Glycitin		Glyma.07G263000
Glycitin		Glyma.08G062000
Glycitin		Glyma.08G088000
Glycitin		Glyma.08G109400
Glycitin		Glyma.08G109500
Glycitin		Glyma.08G110420
Glycitin		Glyma.08G110500
Glycitin		Glyma.08G110701
Glycitin		Glyma.08G220200
Glycitin		Glyma.08G311900
Glycitin		Glyma.09G022300
Glycitin		Glyma.09G022400
Glycitin		Glyma.09G049100
Glycitin		Glyma.09G156700
Glycitin		Glyma.09G189200
Glycitin		Glyma.09G189300
Glycitin		Glyma.10G050800
Glycitin		Glyma.10G090600
Glycitin		Glyma.10G204800
Glycitin		Glyma.10G209800
Glycitin		Glyma.10G222500
Glycitin		Glyma.10G262400
Glycitin		Glyma.10G291400
Glycitin		Glyma.10G292200
Glycitin		Glyma.11G010500
Glycitin		Glyma.11G011500
Glycitin		Glyma.11G027700
Glycitin		Glyma.11G049600
Glycitin		Glyma.11G051800
Glycitin		Glyma.11G058100
Glycitin		Glyma.11G070500
Glycitin		Glyma.11G080300
Glycitin		Glyma.11G129900
Glycitin		Glyma.11G132300
Glycitin		Glyma.11G159857
Glycitin		Glyma.11G166600
Glycitin		Glyma.11G166800
Glycitin		Glyma.12G129500
Glycitin		Glyma.12G132500
Glycitin		Glyma.12G161500
Glycitin		Glyma.13G255300
Glycitin		Glyma.13G278700
Glycitin		Glyma.13G369800
Glycitin		Glyma.13G372000
Glycitin		Glyma.14G005700
Glycitin		Glyma.14G045000
Glycitin		Glyma.14G053700
Glycitin		Glyma.14G072700
Glycitin		Glyma.14G205200
Glycitin		Glyma.15G001700
Glycitin		Glyma.15G003600
Glycitin		Glyma.15G050800
Glycitin		Glyma.15G129100
Glycitin		Glyma.15G132600
Glycitin		Glyma.16G039500
Glycitin		Glyma.16G131200
Glycitin		Glyma.16G149300
Glycitin		Glyma.16G164400
Glycitin		Glyma.16G175900
Glycitin		Glyma.17G013600
Glycitin		Glyma.17G015500
Glycitin		Glyma.17G064600
Glycitin		Glyma.17G198700
Glycitin		Glyma.17G252200
Glycitin		Glyma.18G220600
Glycitin		Glyma.18G285800
Glycitin		Glyma.19G030500
Glycitin		Glyma.19G047400
Glycitin		Glyma.19G066200
Glycitin		Glyma.19G075800
Glycitin		Glyma.19G102100
Glycitin		Glyma.19G113600
Glycitin		Glyma.19G126000
Glycitin		Glyma.19G260700
Glycitin		Glyma.20G114200
Glycitin		Glyma.20G128600
Glycitin		Glyma.20G185700
Glycitin		Glyma.20G241500
Glycitin		Glyma.20G241600
Glycitin		Glyma.20G241700
Glycitein	ZD27-2 vs ZD27-3 ZD27-3 vs ZD27-5 ZD27-4 vs ZD27-5 HF25-2 vs HF25-3 HF25-3 vs HF25-5 HF25-5 vs HF25-6 ZH02-3 vs ZH02-4 ZH02-4 vs ZH02-5 ZH02-3 vs ZH02-5”	Glyma.01G163100
Glycitein		Glyma.01G192500
Glycitein		Glyma.01G228700
Glycitein		Glyma.01G239600
Glycitein		Glyma.02G048400
Glycitein		Glyma.02G048600
Glycitein		Glyma.02G127300
Glycitein		Glyma.02G158700
Glycitein		Glyma.02G259600
Glycitein		Glyma.02G272100
Glycitein		Glyma.02G307300
Glycitein		Glyma.03G214800
Glycitein		Glyma.04G104900
Glycitein		Glyma.04G194200
Glycitein		Glyma.04G227700
Glycitein		Glyma.05G088100
Glycitein		Glyma.05G103600
Glycitein		Glyma.05G133466
Glycitein		Glyma.05G133500
Glycitein		Glyma.05G147000
Glycitein		Glyma.05G153200
Glycitein		Glyma.06G202300
Glycitein		Glyma.06G235500
Glycitein		Glyma.06G235900
Glycitein		Glyma.06G239500
Glycitein		Glyma.06G263100
Glycitein		Glyma.06G320800
Glycitein		Glyma.07G000700
Glycitein		Glyma.07G202300
Glycitein		Glyma.07G214700
Glycitein		Glyma.07G258551
Glycitein		Glyma.07G258600
Glycitein		Glyma.07G258700
Glycitein		Glyma.07G263000
Glycitein		Glyma.08G030500
Glycitein		Glyma.08G062000
Glycitein		Glyma.08G080900
Glycitein		Glyma.08G088000
Glycitein		Glyma.08G110420
Glycitein		Glyma.08G110500
Glycitein		Glyma.08G110701
Glycitein		Glyma.08G220200
Glycitein		Glyma.08G269432
Glycitein		Glyma.08G282800
Glycitein		Glyma.08G311800
Glycitein		Glyma.08G329700
Glycitein		Glyma.09G002500
Glycitein		Glyma.09G022300
Glycitein		Glyma.09G022400
Glycitein		Glyma.09G049100
Glycitein		Glyma.09G109800
Glycitein		Glyma.09G178100
Glycitein		Glyma.09G189200
Glycitein		Glyma.09G189300
Glycitein		Glyma.09G211500
Glycitein		Glyma.09G211600
Glycitein		Glyma.10G050800
Glycitein		Glyma.10G058200
Glycitein		Glyma.10G090600
Glycitein		Glyma.10G106600
Glycitein		Glyma.10G204800
Glycitein		Glyma.10G209800
Glycitein		Glyma.10G222500
Glycitein		Glyma.10G242600
Glycitein		Glyma.10G262400
Glycitein		Glyma.10G291400
Glycitein		Glyma.10G292200
Glycitein		Glyma.11G010500
Glycitein		Glyma.11G011500
Glycitein		Glyma.11G049600
Glycitein		Glyma.11G058100
Glycitein		Glyma.11G070500
Glycitein		Glyma.11G070600
Glycitein		Glyma.11G080300
Glycitein		Glyma.11G129700
Glycitein		Glyma.11G132300
Glycitein		Glyma.11G159857
Glycitein		Glyma.11G166600
Glycitein		Glyma.12G054400
Glycitein		Glyma.12G054500
Glycitein		Glyma.12G129500
Glycitein		Glyma.12G132500
Glycitein		Glyma.12G161500
Glycitein		Glyma.12G222900
Glycitein		Glyma.12G240000
Glycitein		Glyma.13G056100
Glycitein		Glyma.13G072100
Glycitein		Glyma.13G095600
Glycitein		Glyma.13G101400
Glycitein		Glyma.13G138300
Glycitein		Glyma.13G145000
Glycitein		Glyma.13G172300
Glycitein		Glyma.13G173500
Glycitein		Glyma.13G206700
Glycitein		Glyma.13G242300
Glycitein		Glyma.13G242400
Glycitein		Glyma.13G369800
Glycitein		Glyma.13G372000
Glycitein		Glyma.14G005700
Glycitein		Glyma.14G053700
Glycitein		Glyma.14G072700
Glycitein		Glyma.14G104400
Glycitein		Glyma.14G205200
Glycitein		Glyma.15G050800
Glycitein		Glyma.15G071200
Glycitein		Glyma.15G129100
Glycitein		Glyma.16G103900
Glycitein		Glyma.16G131200
Glycitein		Glyma.16G149300
Glycitein		Glyma.16G175600
Glycitein		Glyma.16G175900
Glycitein		Glyma.17G013600
Glycitein		Glyma.17G015500
Glycitein		Glyma.17G064600
Glycitein		Glyma.17G171100
Glycitein		Glyma.17G198700
Glycitein		Glyma.17G260100
Glycitein		Glyma.18G055300
Glycitein		Glyma.18G069900
Glycitein		Glyma.18G076900
Glycitein		Glyma.18G080200
Glycitein		Glyma.18G103500
Glycitein		Glyma.18G220600
Glycitein		Glyma.18G285800
Glycitein		Glyma.19G030500
Glycitein		Glyma.19G066200
Glycitein		Glyma.19G075800
Glycitein		Glyma.19G091800
Glycitein		Glyma.19G105100
Glycitein		Glyma.19G126000
Glycitein		Glyma.19G260700
Glycitein		Glyma.20G114200
Glycitein		Glyma.20G128600
Glycitein		Glyma.20G185700
Glycitein		Glyma.20G213600
Glycitein		Glyma.20G213700
Glycitein		Glyma.20G241500
Glycitein		Glyma.20G241600
Genistin	ZD27-2 vs ZD27-3 ZD27-4 vs ZD27-5 ZD27-5 vs ZD27-6 ZD27-7 vs ZD27-8 HF25-3 vs HF25-4 HF25-5 vs HF25-6 ZH01-4 vs ZH01-5 ZH01-7 vs ZH01-8 ZH02-2 vs ZH02-3 ZH02-5 vs ZH02-6 ZH02-7 vs ZH02-8	Glyma.01G004200
Genistin		Glyma.01G080600
Genistin		Glyma.01G163100
Genistin		Glyma.01G187700
Genistin		Glyma.01G192500
Genistin		Glyma.01G214200
Genistin		Glyma.01G228700
Genistin		Glyma.01G239600
Genistin		Glyma.02G048400
Genistin		Glyma.02G048600
Genistin		Glyma.02G103500
Genistin		Glyma.02G105100
Genistin		Glyma.02G127300
Genistin		Glyma.02G158700
Genistin		Glyma.02G225000
Genistin		Glyma.02G236500
Genistin		Glyma.02G259600
Genistin		Glyma.02G307300
Genistin		Glyma.03G122000
Genistin		Glyma.03G143700
Genistin		Glyma.03G167900
Genistin		Glyma.03G214800
Genistin		Glyma.04G104900
Genistin		Glyma.04G115300
Genistin		Glyma.04G194200
Genistin		Glyma.04G227700
Genistin		Glyma.05G088100
Genistin		Glyma.05G133500
Genistin		Glyma.05G151100
Genistin		Glyma.05G181000
Genistin		Glyma.05G223400
Genistin		Glyma.06G137300
Genistin		Glyma.06G263100
Genistin		Glyma.06G285700
Genistin		Glyma.06G320800
Genistin		Glyma.07G000700
Genistin		Glyma.07G151900
Genistin		Glyma.07G258600
Genistin		Glyma.07G258700
Genistin		Glyma.07G263000
Genistin		Glyma.08G062000
Genistin		Glyma.08G088000
Genistin		Glyma.08G109400
Genistin		Glyma.08G109500
Genistin		Glyma.08G110420
Genistin		Glyma.08G110500
Genistin		Glyma.08G110701
Genistin		Glyma.08G220200
Genistin		Glyma.08G311900
Genistin		Glyma.09G022300
Genistin		Glyma.09G022400
Genistin		Glyma.09G049100
Genistin		Glyma.09G156700
Genistin		Glyma.09G189200
Genistin		Glyma.09G189300
Genistin		Glyma.10G050800
Genistin		Glyma.10G090600
Genistin		Glyma.10G204800
Genistin		Glyma.10G209800
Genistin		Glyma.10G222500
Genistin		Glyma.10G262400
Genistin		Glyma.10G291400
Genistin		Glyma.10G292200
Genistin		Glyma.11G010500
Genistin		Glyma.11G011500
Genistin		Glyma.11G027700
Genistin		Glyma.11G049600
Genistin		Glyma.11G051800
Genistin		Glyma.11G058100
Genistin		Glyma.11G070500
Genistin		Glyma.11G080300
Genistin		Glyma.11G129900
Genistin		Glyma.11G132300
Genistin		Glyma.11G159857
Genistin		Glyma.11G166600
Genistin		Glyma.11G166800
Genistin		Glyma.12G129500
Genistin		Glyma.12G132500
Genistin		Glyma.12G161500
Genistin		Glyma.13G255300
Genistin		Glyma.13G278700
Genistin		Glyma.13G369800
Genistin		Glyma.13G372000
Genistin		Glyma.14G005700
Genistin		Glyma.14G045000
Genistin		Glyma.14G053700
Genistin		Glyma.14G072700
Genistin		Glyma.14G205200
Genistin		Glyma.15G001700
Genistin		Glyma.15G003600
Genistin		Glyma.15G050800
Genistin		Glyma.15G129100
Genistin		Glyma.15G132600
Genistin		Glyma.16G039500
Genistin		Glyma.16G131200
Genistin		Glyma.16G149300
Genistin		Glyma.16G164400
Genistin		Glyma.16G175900
Genistin		Glyma.17G013600
Genistin		Glyma.17G015500
Genistin		Glyma.17G064600
Genistin		Glyma.17G198700
Genistin		Glyma.17G252200
Genistin		Glyma.18G220600
Genistin		Glyma.18G285800
Genistin		Glyma.19G030500
Genistin		Glyma.19G047400
Genistin		Glyma.19G066200
Genistin		Glyma.19G075800
Genistin		Glyma.19G102100
Genistin		Glyma.19G113600
Genistin		Glyma.19G126000
Genistin		Glyma.19G260700
Genistin		Glyma.20G114200
Genistin		Glyma.20G128600
Genistin		Glyma.20G185700
Genistin		Glyma.20G241500
Genistin		Glyma.20G241600
Genistin		Glyma.20G241700
Genistein	ZD27-2 vs ZD27-3 ZD27-3 vs ZD27-4 ZD27-3 vs ZD27-5 ZD27-4 vs ZD27-5 ZD27-5 vs ZD27-6 ZD27-7 vs ZD27-8 HF25-2 vs HF25-3 HF25-2 vs HF25-4 HF25-3 vs HF25-4 HF25-4 vs HF25-5 HF25-5 vs HF25-6 HF25-6 vs HF25-7 HF25-6 vs HF25-8 HF25-7 vs HF25-8 ZH01-3 vs ZH01-4 ZH01-4 vs ZH01-5 ZH01-6 vs ZH01-7 ZH01-7 vs ZH01-8 ZH02-3 vs ZH02-4 ZH02-4 vs ZH02-5 ZH02-4 vs ZH02-6 ZH02-5 vs ZH02-6	Glyma.01G004200
Genistein		Glyma.01G172600
Genistein		Glyma.01G200400
Genistein		Glyma.01G214200
Genistein		Glyma.01G228700
Genistein		Glyma.02G048600
Genistein		Glyma.02G104900
Genistein		Glyma.02G158700
Genistein		Glyma.03G122000
Genistein		Glyma.03G143700
Genistein		Glyma.03G147700
Genistein		Glyma.03G214800
Genistein		Glyma.04G115300
Genistein		Glyma.04G201600
Genistein		Glyma.05G088100
Genistein		Glyma.05G147000
Genistein		Glyma.05G151100
Genistein		Glyma.05G153200
Genistein		Glyma.06G137100
Genistein		Glyma.06G202300
Genistein		Glyma.06G239500
Genistein		Glyma.06G263100
Genistein		Glyma.07G087500
Genistein		Glyma.07G151900
Genistein		Glyma.07G202300
Genistein		Glyma.07G214700
Genistein		Glyma.08G062000
Genistein		Glyma.08G109500
Genistein		Glyma.08G110500
Genistein		Glyma.08G110701
Genistein		Glyma.08G269432
Genistein		Glyma.09G022300
Genistein		Glyma.09G094600
Genistein		Glyma.09G189300
Genistein		Glyma.10G058200
Genistein		Glyma.10G262400
Genistein		Glyma.10G291400
Genistein		Glyma.11G000500
Genistein		Glyma.11G011500
Genistein		Glyma.11G027700
Genistein		Glyma.11G051800
Genistein		Glyma.11G064400
Genistein		Glyma.13G046000
Genistein		Glyma.13G095600
Genistein		Glyma.13G101400
Genistein		Glyma.13G138300
Genistein		Glyma.13G173500
Genistein		Glyma.13G206700
Genistein		Glyma.13G372000
Genistein		Glyma.14G005700
Genistein		Glyma.14G053700
Genistein		Glyma.14G072700
Genistein		Glyma.14G104400
Genistein		Glyma.14G221200
Genistein		Glyma.15G071200
Genistein		Glyma.15G105900
Genistein		Glyma.15G156100
Genistein		Glyma.16G039600
Genistein		Glyma.16G103900
Genistein		Glyma.16G149300
Genistein		Glyma.16G175600
Genistein		Glyma.16G175900
Genistein		Glyma.17G064600
Genistein		Glyma.17G171100
Genistein		Glyma.17G198700
Genistein		Glyma.17G252200
Genistein		Glyma.17G253800
Genistein		Glyma.18G220500
Genistein		Glyma.18G220600
Genistein		Glyma.18G285800
Genistein		Glyma.19G047400
Genistein		Glyma.19G091800
Genistein		Glyma.19G126000
Genistein		Glyma.19G260700
Genistein		Glyma.20G114200
Genistein		Glyma.20G128600
Genistein		Glyma.20G169200
Genistein		Glyma.20G171900
Genistein		Glyma.20G185700
Genistein		Glyma.20G213600
Genistein		Glyma.20G213700
Genistein		Glyma.20G240600
Genistein		Glyma.20G241700

## Sheet: Table S8
Table S8 Genes of molecular modules associated with isoflavone accumulation
Gene ID	Module	Nr Description
Glyma.01G001100	Brown	chloroplast envelope membrane protein [Glycine max]
Glyma.01G001600	Brown	WD repeat-containing protein 36 [Glycine max]
Glyma.01G002200	Brown	methyl-CpG-binding domain-containing protein 2 [Glycine max]
Glyma.01G003600	Brown	uncharacterized protein LOC100790501 [Glycine max]
Glyma.01G007700	Brown	mitochondrial import inner membrane translocase subunit TIM17-2 [Glycine max]
Glyma.01G009400	Brown	protein unc-13 homolog isoform X1 [Glycine max]
Glyma.01G010000	Brown	4-coumarate--CoA ligase-like 6 [Glycine max]
Glyma.01G010300	Brown	secretory carrier-associated membrane protein 4-like [Glycine max]
Glyma.01G010800	Brown	uncharacterized protein LOC102661674 isoform X1 [Glycine max]
Glyma.01G012300	Brown	protein AE7 [Glycine max]
Glyma.01G012400	Brown	uncharacterized protein LOC100810147 [Glycine max]
Glyma.01G014200	Brown	glycerol-3-phosphate acyltransferase, chloroplastic [Glycine max]
Glyma.01G015900	Brown	heat stress transcription factor 2 [Glycine max]
Glyma.01G017900	Brown	putative gamma-glutamylcyclotransferase At3g02910 [Glycine max]
Glyma.01G020300	Brown	probable cytosolic oligopeptidase A [Glycine max]
Glyma.01G021600	Brown	uncharacterized protein LOC100801442 isoform X1 [Glycine max]
Glyma.01G022100	Brown	histone H2A [Vigna unguiculata]
Glyma.01G022400	Brown	receptor-like cytosolic serine/threonine-protein kinase RBK1 [Glycine max]
Glyma.01G022500	Brown	AP2-like ethylene-responsive transcription factor AIL6 [Glycine max]
Glyma.01G022800	Brown	hypothetical protein GLYMA_01G022800 [Glycine max]
Glyma.01G025000	Brown	zinc-finger homeodomain protein 1 isoform X2 [Glycine max]
Glyma.01G025600	Brown	plant intracellular Ras-group-related LRR protein 3 [Glycine max]
Glyma.01G025800	Brown	hypothetical protein GLYMA_01G025800 [Glycine max]
Glyma.01G026500	Brown	F-box protein At1g70590 [Glycine max]
Glyma.01G028800	Brown	F-box/kelch-repeat protein At1g23390 [Glycine max]
Glyma.01G029600	Brown	eukaryotic translation initiation factor 3 subunit I [Glycine max]
Glyma.01G031800	Brown	potassium transporter 6 [Glycine max]
Glyma.01G031900	Brown	probable alpha,alpha-trehalose-phosphate synthase [UDP-forming] 9 [Glycine max]
Glyma.01G032600	Brown	protein RICE SALT SENSITIVE 3 [Glycine max]
Glyma.01G036200	Brown	hypothetical protein GLYMA_01G036200 [Glycine max]
Glyma.01G036500	Brown	chaperone protein dnaJ 16 isoform X1 [Glycine max]
Glyma.01G036700	Brown	uncharacterized protein LOC100796844 [Glycine max]
Glyma.01G037700	Brown	protein WVD2-like 7 [Glycine max]
Glyma.01G038500	Brown	glycosyltransferase family 92 protein RCOM_0530710 [Glycine max]
Glyma.01G041000	Brown	hypothetical protein GLYMA_01G041000 [Glycine max]
Glyma.01G041300	Brown	uncharacterized protein LOC100819759 [Glycine max]
Glyma.01G041651	Brown	LOW QUALITY PROTEIN: ultraviolet-B receptor UVR8-like [Glycine soja]
Glyma.01G041700	Brown	Homeobox-leucine zipper protein HAT5 [Glycine soja]
Glyma.01G042300	Brown	proteolipid protein 2 [Glycine max]
Glyma.01G044100	Brown	probable serine/threonine-protein kinase PBL3 isoform X1 [Glycine max]
Glyma.01G046500	Brown	sphinganine C4-monooxygenase 1 [Glycine max]
Glyma.01G047100	Brown	probable apyrase 6 isoform X1 [Glycine max]
Glyma.01G047300	Brown	uncharacterized protein LOC100816385 [Glycine max]
Glyma.01G047400	Brown	hypothetical protein GLYMA_01G047400 [Glycine max]
Glyma.01G047700	Brown	uncharacterized protein LOC100812998 [Glycine max]
Glyma.01G054300	Brown	uncharacterized protein LOC114411765 [Glycine soja]
Glyma.01G054500	Brown	chorismate mutase 3, chloroplastic isoform X1 [Glycine max]
Glyma.01G055300	Brown	protein GDAP2 homolog isoform X1 [Glycine max]
Glyma.01G059100	Brown	hypothetical protein GLYMA_01G059100 [Glycine max]
Glyma.01G060700	Brown	pre-mRNA-splicing factor ATP-dependent RNA helicase DEAH10 isoform X1 [Glycine max]
Glyma.01G061100	Brown	cytochrome P450 78A5 [Glycine max]
Glyma.01G061500	Brown	serine/threonine-protein kinase dst1 isoform X1 [Glycine max]
Glyma.01G068000	Brown	heat shock protein 90-5, chloroplastic [Glycine max]
Glyma.01G068600	Brown	transcription factor bHLH49 isoform X1 [Glycine max]
Glyma.01G070700	Brown	LOW QUALITY PROTEIN: hypothetical protein GLYMA_01G070700 [Glycine max]
Glyma.01G072900	Brown	probable serine/threonine protein kinase IREH1 [Glycine soja]
Glyma.01G074000	Brown	E3 ubiquitin-protein ligase BRE1-like 1 isoform B [Glycine soja]
Glyma.01G079100	Brown	protein ACTIVITY OF BC1 COMPLEX KINASE 3, chloroplastic isoform X1 [Glycine max]
Glyma.01G081600	Brown	protein NRT1/ PTR FAMILY 3.1 [Glycine max]
Glyma.01G082400	Brown	uncharacterized protein LOC114413350 [Glycine soja]
Glyma.01G086000	Brown	ribosome biogenesis protein WDR12 homolog isoform X1 [Glycine max]
Glyma.01G087000	Brown	methionine aminopeptidase 1B, chloroplastic isoform X1 [Glycine max]
Glyma.01G087300	Brown	uncharacterized protein LOC114417708 [Glycine soja]
Glyma.01G087900	Brown	serine/threonine-protein kinase STN7, chloroplastic [Glycine max]
Glyma.01G089600	Brown	hypothetical protein GLYMA_01G089600 [Glycine max]
Glyma.01G092100	Brown	uncharacterized protein LOC100786955 [Glycine max]
Glyma.01G094800	Brown	phosphatidylinositol 4-phosphate 5-kinase 4 [Glycine max]
Glyma.01G097000	Brown	abscisic acid receptor PYR1-like protein [Glycine max]
Glyma.01G109100	Brown	uncharacterized protein LOC100815839 [Glycine max]
Glyma.01G109700	Brown	fructokinase-like 1, chloroplastic [Glycine max]
Glyma.01G112900	Brown	BAHD acyltransferase DCR [Glycine max]
Glyma.01G115000	Brown	uncharacterized protein LOC100784126 isoform X1 [Glycine max]
Glyma.01G122300	Brown	uncharacterized protein LOC114406733 [Glycine soja]
Glyma.01G124200	Brown	protein TIC 56, chloroplastic isoform X1 [Glycine max]
Glyma.01G130700	Brown	hypothetical protein glysoja_024391 [Glycine soja]
Glyma.01G136100	Brown	FACT complex subunit SSRP1 [Glycine max]
Glyma.01G140002	Brown	hypothetical protein GLYMA_03G027900 [Glycine max]
Glyma.01G147000	Brown	methyltransferase-like protein 13 [Glycine max]
Glyma.01G147400	Brown	CRS2-associated factor 1, chloroplastic [Glycine max]
Glyma.01G148300	Brown	transmembrane protein 45B [Glycine max]
Glyma.01G148600	Brown	growth-regulating factor [Glycine max]
Glyma.01G149000	Brown	Cyclin-dependent kinase F-4 [Mucuna pruriens]
Glyma.01G149400	Brown	uncharacterized protein LOC100811221 [Glycine max]
Glyma.01G150400	Brown	uncharacterized protein LOC100814428 isoform X1 [Glycine max]
Glyma.01G153300	Brown	abscisic acid 8'-hydroxylase [Glycine max]
Glyma.01G154300	Brown	uncharacterized zinc finger CCHC domain-containing protein At4g19190 [Glycine max]
Glyma.01G155000	Brown	pentatricopeptide repeat-containing protein At1g31790 [Glycine max]
Glyma.01G156600	Brown	thioredoxin reductase NTRB [Glycine max]
Glyma.01G156800	Brown	MORC family CW-type zinc finger protein 3 isoform X1 [Glycine max]
Glyma.01G158400	Brown	DNA mismatch repair protein MLH3 isoform X1 [Glycine max]
Glyma.01G159000	Brown	rab escort protein 1 [Glycine max]
Glyma.01G159600	Brown	uncharacterized protein LOC100794882 isoform X1 [Glycine max]
Glyma.01G161400	Brown	hypothetical protein GLYMA_01G161400 [Glycine max]
Glyma.01G169700	Brown	uncharacterized protein LOC100305572 [Glycine max]
Glyma.01G174102	Brown	hypothetical protein GLYMA_01G174100 [Glycine max]
Glyma.01G174700	Brown	uncharacterized protein LOC100800366 [Glycine max]
Glyma.01G175100	Brown	U1 small nuclear ribonucleoprotein 70 kDa-like isoform X2 [Glycine soja]
Glyma.01G180432	Brown	uncharacterized protein LOC102660003 [Glycine max]
Glyma.01G182500	Brown	thioredoxin-like protein HCF164, chloroplastic [Glycine max]
Glyma.01G183600	Brown	upstream activation factor subunit spp27 isoform X1 [Glycine max]
Glyma.01G183700	Brown	transcription factor HHO5 [Glycine max]
Glyma.01G185300	Brown	methionine aminopeptidase 1D, chloroplastic/mitochondrial [Glycine max]
Glyma.01G186202	Brown	zeaxanthin epoxidase, chloroplastic-like [Glycine max]
Glyma.01G188500	Brown	CBS domain-containing protein CBSX1, chloroplastic [Glycine max]
Glyma.01G190100	Brown	MYB transcription factor MYB112 [Glycine max]
Glyma.01G194100	Brown	peptidyl-prolyl cis-trans isomerase CYP65 [Glycine max]
Glyma.01G195400	Brown	uncharacterized protein LOC100780902 [Glycine max]
Glyma.01G197100	Brown	cysteine desulfurase, mitochondrial [Glycine max]
Glyma.01G200466	Brown	Type I inositol polyphosphate 5-phosphatase 2 isoform O [Glycine soja]
Glyma.01G200532	Brown	type I inositol polyphosphate 5-phosphatase 2-like isoform X1 [Glycine soja]
Glyma.01G201200	Brown	uncharacterized protein LOC100780185 [Glycine max]
Glyma.01G203700	Brown	hypothetical protein GLYMA_01G203700 [Glycine max]
Glyma.01G204000	Brown	decapping nuclease DXO homolog, chloroplastic isoform X1 [Glycine max]
Glyma.01G205800	Brown	unknown [Glycine max]
Glyma.01G209800	Brown	chaperone protein dnaJ 13 [Glycine max]
Glyma.01G212000	Brown	hypothetical protein GLYMA_01G212000 [Glycine max]
Glyma.01G212200	Brown	hypothetical protein GLYMA_01G212200 [Glycine max]
Glyma.01G212800	Brown	ACT domain-containing protein ACR8 [Glycine max]
Glyma.01G214100	Brown	uncharacterized protein LOC100784130 isoform X1 [Glycine max]
Glyma.01G214600	Brown	senescence-inducible chloroplast stay-green protein 2 [Glycine max]
Glyma.01G218400	Brown	O-glucosyltransferase rumi homolog [Glycine max]
Glyma.01G220000	Brown	RNase P Rpr2/Rpp21 subunit domain-containing protein [Glycine max]
Glyma.01G220200	Brown	uncharacterized protein LOC100776280 [Glycine max]
Glyma.01G221300	Brown	hypothetical protein glysoja_018262 [Glycine soja]
Glyma.01G222400	Brown	hypothetical protein GLYMA_01G222400 [Glycine max]
Glyma.01G224200	Brown	protein SPA1-RELATED 2 [Glycine max]
Glyma.01G225200	Brown	long chain acyl-CoA synthetase 4 [Glycine max]
Glyma.01G225800	Brown	UDP-glucose 4-epimerase GEPI48 [Glycine max]
Glyma.01G227700	Brown	hypothetical protein GLYMA_01G227700 [Glycine max]
Glyma.01G229800	Brown	hypothetical protein GLYMA_11G012700 [Glycine max]
Glyma.01G231600	Brown	protein ABHD11 [Glycine max]
Glyma.01G233300	Brown	stromal processing peptidase, chloroplastic [Glycine max]
Glyma.01G234000	Brown	uncharacterized protein LOC100796834 isoform X1 [Glycine max]
Glyma.01G234700	Brown	stAR-related lipid transfer protein 7, mitochondrial [Glycine max]
Glyma.01G236100	Brown	serine/threonine-protein kinase STY13 [Glycine max]
Glyma.01G239200	Brown	ARM REPEAT PROTEIN INTERACTING WITH ABF2 [Glycine max]
Glyma.01G239600	Brown	2-hydroxyisoflavanone dehydratase [Glycine max]
Glyma.01G242000	Brown	magnesium transporter MRS2-3 [Glycine max]
Glyma.01G244300	Brown	RNA pseudouridine synthase 4, mitochondrial isoform X1 [Glycine max]
Glyma.02G000200	Brown	eukaryotic translation initiation factor 5 [Glycine max]
Glyma.02G001600	Brown	armadillo repeat-containing protein LFR [Glycine max]
Glyma.02G006500	Brown	protein ABC transporter 1, mitochondrial [Glycine max]
Glyma.02G007700	Brown	protein translocase subunit SecA, chloroplastic [Glycine max]
Glyma.02G008000	Brown	ABC transporter B family member 4 isoform X1 [Glycine max]
Glyma.02G009700	Brown	putative pentatricopeptide repeat-containing protein At1g02420 [Glycine max]
Glyma.02G010500	Brown	probable pre-mRNA-splicing factor ATP-dependent RNA helicase DEAH2 [Glycine max]
Glyma.02G010700	Brown	hypothetical protein D0Y65_002636 [Glycine soja]
Glyma.02G012500	Brown	calvin cycle protein CP12-1, chloroplastic [Glycine max]
Glyma.02G013500	Brown	BRCT domain-containing protein At4g02110 [Glycine max]
Glyma.02G015100	Brown	H1/H5 domain-containing protein [Glycine max]
Glyma.02G017500	Brown	blue-light photoreceptor PHR2 isoform X2 [Glycine max]
Glyma.02G018450	Brown	Phytochrome A-associated F-box protein [Glycine soja]
Glyma.02G022351	Brown	uncharacterized protein At1g27050 [Glycine max]
Glyma.02G022400	Brown	LOW QUALITY PROTEIN: ultraviolet-B receptor UVR8-like [Glycine soja]
Glyma.02G022800	Brown	hypothetical protein D0Y65_002750 [Glycine soja]
Glyma.02G029300	Brown	uncharacterized protein LOC100797199 [Glycine max]
Glyma.02G029600	Brown	chaperone protein dnaJ 16 [Glycine max]
Glyma.02G029800	Brown	protein NLRC3 [Glycine max]
Glyma.02G033500	Brown	probable alpha,alpha-trehalose-phosphate synthase [UDP-forming] 9 [Glycine max]
Glyma.02G033600	Brown	potassium transporter 6-like [Glycine soja]
Glyma.02G034051	Brown	nucleobase-ascorbate transporter 11-like [Glycine soja]
Glyma.02G034100	Brown	hypothetical protein GLYMA_02G034100 [Glycine max]
Glyma.02G039400	Brown	BTB/POZ domain-containing protein At1g67900 [Glycine max]
Glyma.02G040100	Brown	zinc-finger homeodomain protein 1 [Glycine max]
Glyma.02G049700	Brown	zinc finger CCCH domain-containing protein 6 [Glycine max]
Glyma.02G059200	Brown	calcium uniporter protein 2, mitochondrial isoform X1 [Glycine max]
Glyma.02G065300	Brown	protein AUXIN SIGNALING F-BOX 2 [Glycine max]
Glyma.02G066200	Brown	uncharacterized LOC100796480 [Glycine max]
Glyma.02G068500	Brown	eukaryotic peptide chain release factor subunit 1-3 [Glycine max]
Glyma.02G068600	Brown	INO80 complex subunit D [Glycine max]
Glyma.02G069900	Brown	apyrase 1 [Glycine max]
Glyma.02G071500	Brown	hypothetical protein GLYMA_02G071500 [Glycine max]
Glyma.02G072000	Brown	YTH domain family protein 1 [Glycine soja]
Glyma.02G072700	Brown	putative eukaryotic translation initiation factor 4E isoform 1 [Glycine max]
Glyma.02G075200	Brown	protein ROOT PRIMORDIUM DEFECTIVE 1 [Glycine max]
Glyma.02G078100	Brown	DEAD-box ATP-dependent RNA helicase 39 [Glycine max]
Glyma.02G078700	Brown	type IV inositol polyphosphate 5-phosphatase 3 isoform X1 [Glycine max]
Glyma.02G079300	Brown	uncharacterized protein LOC100803249 [Glycine max]
Glyma.02G080500	Brown	polypyrimidine tract-binding protein homolog 3 isoform X2 [Glycine max]
Glyma.02G082600	Brown	zinc finger protein 830 [Glycine max]
Glyma.02G083400	Brown	SKP1-interacting partner 15 [Glycine max]
Glyma.02G085400	Brown	cleavage and polyadenylation specificity factor subunit 3-II [Glycine max]
Glyma.02G086200	Brown	alpha,alpha-trehalose-phosphate synthase [UDP-forming] 6-like [Glycine soja]
Glyma.02G090500	Brown	EEF1A lysine methyltransferase 2 [Glycine max]
Glyma.02G091500	Brown	uncharacterized protein LOC100780208 [Glycine max]
Glyma.02G093900	Brown	homeobox domain-containing protein isoform X1 [Glycine max]
Glyma.02G097600	Brown	serine/threonine-protein phosphatase 2A 65 kDa regulatory subunit A beta isoform [Glycine max]
Glyma.02G099800	Brown	receptor-like protein 4 [Glycine soja]
Glyma.02G101100	Brown	protein CHUP1, chloroplastic isoform X1 [Glycine max]
Glyma.02G102900	Brown	U-box domain-containing protein 26 isoform A [Glycine soja]
Glyma.02G105400	Brown	protein IRX15-LIKE [Glycine max]
Glyma.02G106700	Brown	sphinganine C4-monooxygenase 1 [Glycine max]
Glyma.02G106900	Brown	probable methyltransferase PMT2 [Glycine max]
Glyma.02G107300	Brown	zinc-finger homeodomain protein 11 [Glycine max]
Glyma.02G107500	Brown	uncharacterized protein LOC100779674 [Glycine max]
Glyma.02G108900	Brown	mTERF domain-containing protein [Glycine max]
Glyma.02G110600	Brown	phosphate transporter PHO1 homolog 10 isoform X1 [Glycine max]
Glyma.02G110800	Brown	O-fucosyltransferase 3 isoform X1 [Glycine max]
Glyma.02G111300	Brown	hypothetical protein D0Y65_003605 [Glycine soja]
Glyma.02G111700	Brown	Protein UXT-like, partial [Glycine soja]
Glyma.02G113700	Brown	protein GDAP2 homolog isoform X1 [Glycine max]
Glyma.02G113800	Brown	uncharacterized protein LOC100500249 [Glycine max]
Glyma.02G118500	Brown	ninja-family protein AFP2 [Glycine max]
Glyma.02G124500	Brown	Heat shock protein 90-5, chloroplastic isoform B [Glycine soja]
Glyma.02G125200	Brown	transcription factor bHLH49 isoform X1 [Glycine max]
Glyma.02G126300	Brown	ruBisCO large subunit-binding protein subunit beta, chloroplastic [Glycine max]
Glyma.02G132100	Brown	nitrate reductase precursor [Glycine max]
Glyma.02G133500	Brown	prostaglandin reductase-3 isoform X1 [Glycine max]
Glyma.02G138800	Brown	mitogen-activated protein kinase homolog MMK1 isoform X1 [Glycine max]
Glyma.02G141400	Brown	PRA1 family protein F3 isoform X1 [Glycine max]
Glyma.02G141800	Brown	glutathione reductase, chloroplastic [Glycine max]
Glyma.02G142800	Brown	transcription factor UNE12 [Glycine max]
Glyma.02G144700	Brown	hypothetical protein GLYMA_02G144700 [Glycine max]
Glyma.02G145300	Brown	hypothetical protein GLYMA_02G145300 [Glycine max]
Glyma.02G146100	Brown	protein MARD1 [Glycine max]
Glyma.02G146300	Brown	uncharacterized protein LOC100783636 [Glycine max]
Glyma.02G147400	Brown	probable transmembrane GTPase FZO-like, chloroplastic isoform X1 [Glycine max]
Glyma.02G148900	Brown	hypothetical protein GLYMA_02G148900 [Glycine max]
Glyma.02G151800	Brown	rho GTPase-activating protein 2 isoform X1 [Glycine max]
Glyma.02G153800	Brown	metal tolerance protein 2-like [Glycine soja]
Glyma.02G155200	Brown	DNA mismatch repair protein PMS1 [Glycine max]
Glyma.02G155400	Brown	uncharacterized protein LOC100306596 [Glycine max]
Glyma.02G159000	Brown	hypothetical protein D0Y65_004066 [Glycine soja]
Glyma.02G159500	Brown	zinc finger protein ZOP1 isoform X1 [Glycine max]
Glyma.02G162651	Brown	hypothetical protein D0Y65_004666 [Glycine soja]
Glyma.02G165400	Brown	pre-mRNA-processing ATP-dependent RNA helicase prp5 [Glycine max]
Glyma.02G165500	Brown	glycerol-3-phosphate dehydrogenase SDP6, mitochondrial isoform X2 [Glycine max]
Glyma.02G165800	Brown	serine/threonine-protein kinase CTR1 isoform X1 [Glycine max]
Glyma.02G166100	Brown	arginine/serine-rich coiled-coil protein 2 isoform X1 [Glycine max]
Glyma.02G169800	Brown	dirigent protein 22 [Glycine max]
Glyma.02G173200	Brown	uncharacterized CRM domain-containing protein At3g25440, chloroplastic-like isoform X1 [Glycine soja]
Glyma.02G174800	Brown	transcription factor bHLH48 [Glycine max]
Glyma.02G181200	Brown	hypothetical protein GLYMA_02G181200 [Glycine max]
Glyma.02G185000	Brown	Ribosomal RNA-processing protein 12, partial [Glycine soja]
Glyma.02G185900	Brown	transcription initiation factor IIB [Glycine max]
Glyma.02G186300	Brown	mitogen-activated protein kinase kinase 6 [Glycine max]
Glyma.02G195400	Brown	syntaxin-121 [Glycine max]
Glyma.02G195500	Brown	DExH-box ATP-dependent RNA helicase DExH1-like isoform X1 [Glycine soja]
Glyma.02G197702	Brown	polyadenylate-binding protein-interacting protein 12 [Arachis ipaensis]
Glyma.02G201300	Brown	probable UDP-N-acetylglucosamine--peptide N-acetylglucosaminyltransferase SPINDLY-like [Glycine max]
Glyma.02G202400	Brown	protein RTF2 homolog [Glycine max]
Glyma.02G203500	Brown	hypothetical protein GLYMA_02G203500 [Glycine max]
Glyma.02G205001	Brown	uncharacterized protein LOC114394517 isoform X1 [Glycine soja]
Glyma.02G205600	Brown	heat shock 70 kDa protein-like [Glycine max]
Glyma.02G205700	Brown	translation initiation factor IF3-4, chloroplastic [Glycine max]
Glyma.02G208300	Brown	protein EXORDIUM-like 2 [Glycine max]
Glyma.02G209400	Brown	probable polyamine transporter At3g13620 [Glycine max]
Glyma.02G214300	Brown	kinesin-like protein KIN-4C [Glycine max]
Glyma.02G217300	Brown	CBL-interacting serine/threonine-protein kinase 8 isoform X1 [Glycine max]
Glyma.02G218600	Brown	sucrose transport protein SUC4 [Glycine max]
Glyma.02G219200	Brown	E3 ubiquitin-protein ligase SHPRH isoform X1 [Glycine max]
Glyma.02G220800	Brown	Serine/arginine-rich splicing factor 12 [Glycine soja]
Glyma.02G226300	Brown	protein DAMAGED DNA-BINDING 2 isoform X1 [Glycine max]
Glyma.02G226600	Brown	inositol 3-kinase [Glycine max]
Glyma.02G227700	Brown	internal alternative NAD(P)H-ubiquinone oxidoreductase A1, mitochondrial [Glycine max]
Glyma.02G228300	Brown	mitogen-activated protein kinase kinase kinase 18 [Glycine max]
Glyma.02G231200	Brown	mitoferrin [Glycine max]
Glyma.02G232100	Brown	uncharacterized protein LOC100816208 [Glycine max]
Glyma.02G233600	Brown	putative tRNA pseudouridine synthase isoform X1 [Glycine max]
Glyma.02G235100	Brown	CBL-interacting serine/threonine-protein kinase 11 [Glycine max]
Glyma.02G238800	Brown	2-hydroxyacyl-CoA lyase-like [Glycine soja]
Glyma.02G241000	Brown	protein REVEILLE 1 [Glycine max]
Glyma.02G243600	Brown	aspartic proteinase PCS1-like [Glycine soja]
Glyma.02G247700	Brown	uncharacterized protein LOC100801657 [Glycine max]
Glyma.02G247800	Brown	serine/arginine-rich SC35-like splicing factor SCL30 [Glycine max]
Glyma.02G253300	Brown	hypothetical protein D0Y65_037852 [Glycine soja]
Glyma.02G256000	Brown	probable zinc metalloprotease EGY2, chloroplastic [Glycine max]
Glyma.02G259000	Brown	indole-3-glycerol phosphate synthase, chloroplastic [Glycine max]
Glyma.02G259600	Brown	uncharacterized protein LOC100792460 isoform X1 [Glycine max]
Glyma.02G260300	Brown	amino acid transporter AVT6C [Glycine max]
Glyma.02G260500	Brown	uncharacterized protein LOC100795088 [Glycine max]
Glyma.02G265100	Brown	uncharacterized protein LOC114399844 isoform X4 [Glycine soja]
Glyma.02G266300	Brown	protein-tyrosine-phosphatase IBR5 [Glycine max]
Glyma.02G267300	Brown	E3 ubiquitin-protein ligase BRE1-like 2 isoform X1 [Glycine max]
Glyma.02G267800	Brown	E3 ubiquitin-protein ligase COP1 [Glycine max]
Glyma.02G273400	Brown	UDP-glycosyltransferase 92A1 [Glycine max]
Glyma.02G276000	Brown	cyclin-dependent kinase C-2 [Glycine max]
Glyma.02G276800	Brown	uncharacterized protein LOC100798094 [Glycine max]
Glyma.02G277700	Brown	blue copper protein-like [Glycine soja]
Glyma.02G279500	Brown	protein SMG7-like [Glycine soja]
Glyma.02G280300	Brown	uncharacterized protein LOC100805913 isoform X1 [Glycine max]
Glyma.02G280500	Brown	GTP-binding protein At3g49725, chloroplastic [Glycine max]
Glyma.02G281200	Brown	DEAD-box ATP-dependent RNA helicase 53, mitochondrial [Glycine max]
Glyma.02G281300	Brown	N-acetyl-D-glucosamine kinase [Glycine max]
Glyma.02G282600	Brown	WD repeat-containing protein 26 homolog [Glycine max]
Glyma.02G283200	Brown	hypothetical protein GLYMA_02G283200 [Glycine max]
Glyma.02G287500	Brown	uncharacterized protein LOC100782197 [Glycine max]
Glyma.02G289300	Brown	septum-promoting GTP-binding protein 1 [Glycine max]
Glyma.02G290400	Brown	toll interleukin receptor isoform X1 [Glycine max]
Glyma.02G291300	Brown	calcium-dependent protein kinase 33 [Glycine max]
Glyma.02G295500	Brown	putative BPI/LBP family protein At1g04970 isoform X1 [Glycine max]
Glyma.02G296300	Brown	fimbrin-1 [Glycine max]
Glyma.02G297300	Brown	truncated FRIGIDA-like protein 1 isoform X1 [Glycine max]
Glyma.02G297900	Brown	transcription termination factor MTERF9, chloroplastic isoform X1 [Glycine max]
Glyma.02G298600	Brown	cytochrome P450 71D10 [Glycine max]
Glyma.02G299400	Brown	mitochondrial import inner membrane translocase subunit TIM50-like [Glycine max]
Glyma.02G301200	Brown	cellulose synthase-like protein E6 [Glycine soja]
Glyma.02G301500	Brown	uncharacterized protein LOC100780395 [Glycine max]
Glyma.02G303700	Brown	probable amino acid permease 7 [Glycine max]
Glyma.02G305000	Brown	uncharacterized protein LOC100792639 [Glycine max]
Glyma.02G306400	Brown	splicing factor ESS-2 homolog [Glycine max]
Glyma.02G311200	Brown	probable serine/threonine-protein kinase PIX13 [Glycine max]
Glyma.02G312300	Brown	protein FAR1-RELATED SEQUENCE 9 [Glycine max]
Glyma.03G000700	Brown	uncharacterized protein LOC100778827 isoform X1 [Glycine max]
Glyma.03G002200	Brown	serine/threonine-protein kinase STN8, chloroplastic isoform X1 [Glycine max]
Glyma.03G003600	Brown	uncharacterized protein LOC100787890 isoform X1 [Glycine max]
Glyma.03G003800	Brown	uncharacterized protein LOC100811626 [Glycine max]
Glyma.03G005900	Brown	uncharacterized protein LOC100794766 isoform X1 [Glycine max]
Glyma.03G006700	Brown	uncharacterized protein LOC114405604 [Glycine soja]
Glyma.03G007600	Brown	WUSCHEL-related homeobox 11 [Glycine max]
Glyma.03G009800	Brown	Acyl-coenzyme A thioesterase 8, partial [Glycine soja]
Glyma.03G010200	Brown	FT-interacting protein 1 [Glycine max]
Glyma.03G010800	Brown	UPF0187 protein At3g61320, chloroplastic [Glycine max]
Glyma.03G012600	Brown	FT-interacting protein 1 [Glycine max]
Glyma.03G014666	Brown	DEAD-box ATP-dependent RNA helicase 13 [Glycine soja]
Glyma.03G014900	Brown	DEAD-box ATP-dependent RNA helicase 10 [Glycine max]
Glyma.03G016500	Brown	shaggy-related protein kinase theta [Glycine max]
Glyma.03G018500	Brown	ATPase ARSA2 [Glycine max]
Glyma.03G018800	Brown	transcription factor TCP9 [Glycine max]
Glyma.03G020100	Brown	UTP:RNA uridylyltransferase 1 [Glycine max]
Glyma.03G021000	Brown	putative acyl-activating enzyme 19 isoform X1 [Glycine max]
Glyma.03G023900	Brown	uncharacterized protein LOC100527010 [Glycine max]
Glyma.03G028100	Brown	uncharacterized protein LOC100791269 [Glycine max]
Glyma.03G030800	Brown	cytochrome P450 83B1 [Glycine max]
Glyma.03G036000	Brown	hypothetical protein GLYMA_03G036000 [Glycine max]
Glyma.03G036700	Brown	LOW QUALITY PROTEIN: U-box domain-containing protein 16-like [Glycine max]
Glyma.03G036800	Brown	TATA-box-binding protein isoform A [Glycine soja]
Glyma.03G040400	Brown	uncharacterized protein LOC100817318 precursor [Glycine max]
Glyma.03G050951	Brown	------
Glyma.03G052200	Brown	uncharacterized protein LOC100817666 [Glycine max]
Glyma.03G055900	Brown	AMP deaminase [Glycine max]
Glyma.03G058800	Brown	uncharacterized protein LOC100779876 [Glycine max]
Glyma.03G060000	Brown	RING finger and U-box domain-containing protein isoform X1 [Glycine max]
Glyma.03G066000	Brown	UPF0161 protein At3g09310 isoform X1 [Glycine max]
Glyma.03G069600	Brown	putative uracil phosphoribosyltransferase isoform 1 [Glycine max]
Glyma.03G069700	Brown	probable protein S-acyltransferase 16 [Glycine max]
Glyma.03G069800	Brown	serine/threonine-protein kinase ATG1c isoform X3 [Glycine max]
Glyma.03G070200	Brown	2-oxoisovalerate dehydrogenase subunit beta 1, mitochondrial [Glycine max]
Glyma.03G074800	Brown	fructokinase-like 1, chloroplastic [Glycine soja]
Glyma.03G077300	Brown	uncharacterized protein LOC100805929 [Glycine max]
Glyma.03G078200	Brown	BAHD acyltransferase DCR [Glycine max]
Glyma.03G084300	Brown	ninja-family protein 4 [Glycine max]
Glyma.03G086000	Brown	copper-transporting ATPase HMA4 [Glycine max]
Glyma.03G089600	Brown	uncharacterized protein LOC100798650 [Glycine max]
Glyma.03G097900	Brown	glutamate--tRNA ligase, chloroplastic/mitochondrial [Glycine max]
Glyma.03G099900	Brown	uncharacterized protein LOC100815012 [Glycine max]
Glyma.03G108100	Brown	pentatricopeptide repeat-containing protein At1g02150 [Glycine max]
Glyma.03G108600	Brown	elongator complex protein 4-like [Glycine soja]
Glyma.03G110100	Brown	50S ribosomal protein L4, chloroplastic [Glycine max]
Glyma.03G110700	Brown	uncharacterized protein LOC100791789 [Glycine max]
Glyma.03G120300	Brown	50S ribosomal protein 5, chloroplastic-like [Glycine soja]
Glyma.03G126600	Brown	F-box protein At2g32560 [Glycine max]
Glyma.03G132500	Brown	hypothetical protein D0Y65_007048 [Glycine soja]
Glyma.03G132600	Brown	glucan endo-1,3-beta-glucosidase [Glycine max]
Glyma.03G132800	Brown	uncharacterized protein LOC100794939 [Glycine max]
Glyma.03G140600	Brown	hypothetical protein glysoja_012696 [Glycine soja]
Glyma.03G143400	Brown	uncharacterized protein LOC100776344 [Glycine max]
Glyma.03G144500	Brown	Omega-6 fatty acid desaturase, endoplasmic reticulum isozyme 2 isoform B [Glycine soja]
Glyma.03G145700	Brown	uncharacterized protein LOC100782225 [Glycine max]
Glyma.03G150800	Brown	BTB/POZ and MATH domain-containing protein 2 [Glycine max]
Glyma.03G153800	Brown	cyclin-P3-1 [Glycine max]
Glyma.03G155000	Brown	pre-mRNA-splicing factor 18 [Glycine max]
Glyma.03G158500	Brown	transcription factor UNE12 [Glycine max]
Glyma.03G159000	Brown	phospholipase A1-Igamma2, chloroplastic-like isoform X2 [Glycine soja]
Glyma.03G159500	Brown	E3 ubiquitin protein ligase DRIP2 [Glycine max]
Glyma.03G159800	Brown	ethylene-responsive transcription factor 12-like [Glycine soja]
Glyma.03G161100	Brown	deoxyhypusine hydroxylase [Glycine max]
Glyma.03G165600	Brown	BRCA1-associated RING domain protein 1 [Glycine max]
Glyma.03G167000	Brown	pre-mRNA-processing factor 39 isoform X1 [Glycine max]
Glyma.03G169400	Brown	ribokinase-like [Glycine soja]
Glyma.03G169700	Brown	uncharacterized protein LOC100793360 [Glycine max]
Glyma.03G171100	Brown	heat shock cognate 70 kDa protein 2 [Glycine max]
Glyma.03G172400	Brown	uncharacterized protein LOC100804857 [Glycine max]
Glyma.03G172600	Brown	uncharacterized protein LOC100805935 [Glycine max]
Glyma.03G173400	Brown	diaminopimelate epimerase, chloroplastic-like [Glycine max]
Glyma.03G175500	Brown	hypothetical protein GLYMA_03G175500 [Glycine max]
Glyma.03G180600	Brown	putative serine/threonine-protein kinase isoform X1 [Glycine max]
Glyma.03G181300	Brown	uncharacterized protein LOC100787375 [Glycine max]
Glyma.03G182600	Brown	RNA polymerase sigma factor sigF, chloroplastic isoform X1 [Glycine max]
Glyma.03G183500	Brown	glucomannan 4-beta-mannosyltransferase 1 [Glycine max]
Glyma.03G186300	Brown	phosphatidylinositol 4-phosphate 5-kinase 9 [Glycine max]
Glyma.03G186500	Brown	WD repeat-containing protein 3 [Glycine max]
Glyma.03G186700	Brown	uncharacterized protein LOC100801494 [Glycine max]
Glyma.03G188600	Brown	cactin isoform X1 [Glycine max]
Glyma.03G189200	Brown	35 kDa seed maturation protein isoform 1 [Glycine max]
Glyma.03G190300	Brown	pentatricopeptide repeat-containing protein At5g12100, mitochondrial [Glycine max]
Glyma.03G193800	Brown	uridine nucleosidase 1-like [Glycine soja]
Glyma.03G195200	Brown	Cell division protein FtsZ-like 2-1, chloroplastic, partial [Mucuna pruriens]
Glyma.03G200000	Brown	probable CCR4-associated factor 1 homolog 11 [Glycine max]
Glyma.03G200500	Brown	uncharacterized protein LOC100804851 [Glycine max]
Glyma.03G200700	Brown	uncharacterized protein LOC100305710 [Glycine max]
Glyma.03G201600	Brown	NDR1/HIN1-like protein 1 [Glycine max]
Glyma.03G203700	Brown	ubiquitin carboxyl-terminal hydrolase 8 [Glycine max]
Glyma.03G203900	Brown	uncharacterized protein LOC100813944 [Glycine max]
Glyma.03G204400	Brown	E3 ubiquitin-protein ligase RHF2A-like [Glycine max]
Glyma.03G205300	Brown	myosin-binding protein 7 [Glycine max]
Glyma.03G207200	Brown	protein WHAT'S THIS FACTOR 1 [Glycine max]
Glyma.03G209100	Brown	Protein NETWORKED 3A isoform B [Glycine soja]
Glyma.03G209400	Brown	hypothetical protein GLYMA_03G209400 [Glycine max]
Glyma.03G209800	Brown	zinc finger protein CONSTANS-LIKE 13-like [Glycine max]
Glyma.03G210900	Brown	spermatogenesis-associated protein 20 isoform X1 [Glycine max]
Glyma.03G213300	Brown	translocator protein homolog [Glycine max]
Glyma.03G215400	Brown	hypothetical protein GLYMA_03G215400 [Glycine max]
Glyma.03G216500	Brown	hypothetical protein GLYMA_03G216500 [Glycine max]
Glyma.03G216900	Brown	uncharacterized protein LOC100794942 [Glycine max]
Glyma.03G226600	Brown	DEAD-box ATP-dependent RNA helicase 3, chloroplastic [Glycine max]
Glyma.03G227100	Brown	uncharacterized protein LOC100781314 [Glycine max]
Glyma.03G229900	Brown	hypothetical protein glysoja_022605 [Glycine soja]
Glyma.03G230200	Brown	AP-3 complex subunit mu isoform X2 [Glycine max]
Glyma.03G234900	Brown	pescadillo homolog [Glycine soja]
Glyma.03G235250	Brown	uncharacterized protein LOC114407581 isoform X1 [Glycine soja]
Glyma.03G235600	Brown	tafazzin [Glycine max]
Glyma.03G237100	Brown	uncharacterized protein LOC102669955 [Glycine max]
Glyma.03G238800	Brown	NADPH-dependent aldehyde reductase 1, chloroplastic [Glycine max]
Glyma.03G241500	Brown	sugar transporter ERD6-like 5 isoform X1 [Glycine max]
Glyma.03G243700	Brown	acyltransferase-like protein At1g54570, chloroplastic [Glycine max]
Glyma.03G245000	Brown	5'-3' exoribonuclease 4 isoform X1 [Glycine max]
Glyma.03G247400	Brown	auxin-responsive protein IAA16 [Glycine max]
Glyma.03G247900	Brown	uncharacterized protein LOC114400276 isoform X1 [Glycine soja]
Glyma.03G250100	Brown	peroxisome biogenesis protein 12 [Glycine max]
Glyma.03G251800	Brown	AT-hook motif nuclear-localized protein 14 isoform X2 [Glycine max]
Glyma.03G254700	Brown	eukaryotic translation initiation factor 1A [Glycine max]
Glyma.03G257300	Brown	replication stress response regulator SDE2 [Glycine max]
Glyma.03G257700	Brown	E3 ubiquitin-protein ligase SINAT5 isoform X1 [Glycine max]
Glyma.03G257800	Brown	UV-stimulated scaffold protein A homolog isoform X1 [Glycine max]
Glyma.03G263700	Brown	EREBP/AP2 transcription factor [Glycine max]
Glyma.04G000100	Brown	uncharacterized protein LOC100788705 [Glycine max]
Glyma.04G001400	Brown	protein LAZ1 [Glycine max]
Glyma.04G001600	Brown	alanine--tRNA ligase, chloroplastic/mitochondrial [Glycine max]
Glyma.04G002000	Brown	RNA polymerase sigma factor sigB [Glycine max]
Glyma.04G002300	Brown	50S ribosomal protein L3, chloroplastic [Glycine max]
Glyma.04G002600	Brown	DEAD-box ATP-dependent RNA helicase 50 [Glycine max]
Glyma.04G002900	Brown	glutamate-1-semialdehyde 2,1-aminomutase, chloroplastic [Glycine max]
Glyma.04G003300	Brown	hypothetical protein GLYMA_04G003300 [Glycine max]
Glyma.04G005800	Brown	putative ER lumen protein-retaining receptor C28H8.4 isoform A, partial [Glycine soja]
Glyma.04G008633	Brown	hypothetical protein GLYMA_04G008600 [Glycine max]
Glyma.04G012200	Brown	protein RER1B-like [Glycine soja]
Glyma.04G015200	Brown	uncharacterized protein LOC100794614 [Glycine max]
Glyma.04G016000	Brown	glutamate receptor 3.3 [Glycine max]
Glyma.04G017500	Brown	catalase-4 [Glycine max]
Glyma.04G018000	Brown	pentatricopeptide repeat-containing protein At5g42310, chloroplastic isoform X1 [Glycine max]
Glyma.04G019100	Brown	ATP-dependent zinc metalloprotease FTSH, chloroplastic-like [Glycine max]
Glyma.04G019300	Brown	unknown [Glycine max]
Glyma.04G021000	Brown	probable nucleoredoxin 2 isoform X1 [Glycine soja]
Glyma.04G022700	Brown	uncharacterized protein LOC100777438 [Glycine max]
Glyma.04G023500	Brown	uncharacterized protein LOC100817868 [Glycine max]
Glyma.04G024500	Brown	uncharacterized protein LOC100781719 isoform X1 [Glycine max]
Glyma.04G028100	Brown	dehydration-responsive element-binding protein 2D [Glycine max]
Glyma.04G028400	Brown	uncharacterized protein LOC100807718 [Glycine max]
Glyma.04G029500	Brown	hypothetical protein GLYMA_04G029500 [Glycine max]
Glyma.04G033300	Brown	protein indeterminate-domain 2 [Glycine max]
Glyma.04G037100	Brown	polyadenylate-binding protein RBP47C isoform X2 [Glycine max]
Glyma.04G037700	Brown	uncharacterized protein LOC100810227 isoform X1 [Glycine max]
Glyma.04G044000	Brown	metal transporter Nramp3a [Glycine max]
Glyma.04G044400	Brown	uncharacterized protein LOC100795867 [Glycine max]
Glyma.04G045600	Brown	interferon-related developmental regulator 1-like [Glycine soja]
Glyma.04G048600	Brown	probable pectin methylesterase CGR3 [Glycine max]
Glyma.04G050000	Brown	uncharacterized protein LOC114408807 isoform X2 [Glycine soja]
Glyma.04G050200	Brown	protein EARLY FLOWERING 3 [Glycine max]
Glyma.04G051500	Brown	uncharacterized protein LOC100796199 isoform X1 [Glycine max]
Glyma.04G052900	Brown	eukaryotic initiation factor 4A-11 [Glycine max]
Glyma.04G054600	Brown	solute carrier family 25 member 44 [Glycine max]
Glyma.04G055801	Brown	uncharacterized protein LOC102666081 [Glycine max]
Glyma.04G056400	Brown	myosin-15 isoform X1 [Glycine max]
Glyma.04G058900	Brown	zinc finger protein CONSTANS-LIKE 4 [Glycine max]
Glyma.04G059000	Brown	probable protein phosphatase 2C 59 [Glycine max]
Glyma.04G061700	Brown	hypothetical protein GLYMA_04G061700 [Glycine max]
Glyma.04G063400	Brown	uncharacterized protein LOC100527074 [Glycine max]
Glyma.04G065100	Brown	cysteine--tRNA ligase, chloroplastic/mitochondrial isoform X1 [Glycine max]
Glyma.04G065400	Brown	hypothetical protein D0Y65_008960 [Glycine soja]
Glyma.04G066000	Brown	putative ATP synthase subunit b' [Glycine max]
Glyma.04G067600	Brown	DEAD-box ATP-dependent RNA helicase 56 [Glycine max]
Glyma.04G069900	Brown	probable protein phosphatase 2C 22 isoform X1 [Glycine max]
Glyma.04G071500	Brown	actin-related protein 6 [Glycine max]
Glyma.04G071900	Brown	uncharacterized protein LOC100791982 isoform X1 [Glycine max]
Glyma.04G072600	Brown	general transcription factor IIF subunit 1 [Glycine max]
Glyma.04G076700	Brown	unknown [Glycine max]
Glyma.04G079900	Brown	GTP-binding protein At2g22870 [Glycine max]
Glyma.04G080500	Brown	la protein 1 [Glycine max]
Glyma.04G080700	Brown	aspartate aminotransferase [Glycine max]
Glyma.04G085900	Brown	casein kinase 1-like protein HD16 [Glycine max]
Glyma.04G086800	Brown	nuclear poly(A) polymerase 4 isoform X1 [Glycine max]
Glyma.04G089300	Brown	probable beta-1,4-xylosyltransferase IRX9H [Glycine soja]
Glyma.04G092200	Brown	rho GTPase-activating protein REN1 isoform X1 [Glycine max]
Glyma.04G093100	Brown	WD and tetratricopeptide repeats protein 1 [Glycine max]
Glyma.04G095000	Brown	hypothetical protein GLYMA_04G095000 [Glycine max]
Glyma.04G095200	Brown	uncharacterized protein LOC100798145 [Glycine max]
Glyma.04G095700	Brown	double-stranded RNA-binding protein 1 [Glycine max]
Glyma.04G095900	Brown	uncharacterized protein LOC100799725 [Glycine max]
Glyma.04G097100	Brown	serine/threonine-protein kinase PEPKR2 [Glycine max]
Glyma.04G097500	Brown	purine permease 1 [Glycine max]
Glyma.04G097700	Brown	protein DETOXIFICATION 27 [Glycine max]
Glyma.04G098100	Brown	RING-H2 finger protein ATL38 [Glycine max]
Glyma.04G098600	Brown	28 kDa ribonucleoprotein, chloroplastic [Glycine max]
Glyma.04G099100	Brown	uncharacterized protein LOC100306274 isoform X1 [Glycine max]
Glyma.04G099600	Brown	VQ motif-containing protein 9 [Glycine max]
Glyma.04G103000	Brown	uncharacterized protein LOC100818758 [Glycine max]
Glyma.04G104200	Brown	putative WD repeat-containing protein C2A9.03 [Glycine soja]
Glyma.04G105000	Brown	uncharacterized protein LOC100779193 isoform X1 [Glycine max]
Glyma.04G105100	Brown	putative serine/threonine-protein kinase-like protein CCR3 [Glycine soja]
Glyma.04G110700	Brown	hypothetical protein GLYMA_04G110700 [Glycine max]
Glyma.04G111000	Brown	uncharacterized protein LOC100305660 [Glycine max]
Glyma.04G112600	Brown	hypothetical protein GLYMA_04G112600 [Glycine max]
Glyma.04G115300	Brown	Anthocyanidin 5,3-O-glucosyltransferase [Glycine soja]
Glyma.04G116700	Brown	peroxisome biogenesis protein 5 isoform X1 [Glycine max]
Glyma.04G120000	Brown	F-box protein At5g07670 [Glycine max]
Glyma.04G121100	Brown	U-box domain-containing protein 35 isoform X1 [Glycine max]
Glyma.04G123600	Brown	formin-like protein 14 [Glycine max]
Glyma.04G125600	Brown	protein NCA1 [Glycine max]
Glyma.04G126600	Brown	uncharacterized protein LOC100815389 [Glycine max]
Glyma.04G126801	Brown	glutamate--cysteine ligase, chloroplastic [Glycine max]
Glyma.04G130300	Brown	histone acetyltransferase of the MYST family 1 [Glycine max]
Glyma.04G133100	Brown	uncharacterized protein LOC100780260 [Glycine max]
Glyma.04G133900	Brown	probable protein arginine N-methyltransferase 3 [Glycine max]
Glyma.04G139400	Brown	uncharacterized protein LOC102660315 [Glycine max]
Glyma.04G142300	Brown	N-terminal acetyltransferase A complex catalytic subunit NAA10 [Glycine max]
Glyma.04G145000	Brown	hypothetical protein GLYMA_04G145000, partial [Glycine max]
Glyma.04G147700	Brown	heme oxygenase 1, chloroplastic [Glycine max]
Glyma.04G148200	Brown	chaperone protein dnaJ 49 [Glycine max]
Glyma.04G154300	Brown	hypothetical protein GLYMA_04G154300 [Glycine max]
Glyma.04G155600	Brown	DNA-directed RNA polymerase 3B, chloroplastic isoform X2 [Glycine max]
Glyma.04G166300	Brown	two-component response regulator-like APRR1 isoform X1 [Glycine max]
Glyma.04G167300	Brown	uncharacterized endoplasmic reticulum membrane protein C16E8.02-like [Glycine soja]
Glyma.04G169200	Brown	protein EMBRYO DEFECTIVE 514 [Glycine max]
Glyma.04G173300	Brown	Ubiquitin-conjugating enzyme E2 2 [Cajanus cajan]
Glyma.04G175300	Brown	calcium-dependent protein kinase 10 [Glycine max]
Glyma.04G175900	Brown	protein NUCLEAR FUSION DEFECTIVE 4 [Glycine max]
Glyma.04G176600	Brown	hydroxyproline O-galactosyltransferase GALT6 [Glycine max]
Glyma.04G176800	Brown	hypothetical protein D0Y65_010059 [Glycine soja]
Glyma.04G176900	Brown	helix loop helix domain-containing protein [Glycine max]
Glyma.04G178700	Brown	hypothetical protein GLYMA_04G178700 [Glycine max]
Glyma.04G179300	Brown	U-box domain-containing protein 38 [Glycine max]
Glyma.04G180800	Brown	uncharacterized protein LOC100787218 [Glycine max]
Glyma.04G182000	Brown	protein EXECUTER 2, chloroplastic [Glycine max]
Glyma.04G183300	Brown	uncharacterized protein LOC100789513 [Glycine max]
Glyma.04G183400	Brown	protein KINESIN LIGHT CHAIN-RELATED 3-like [Glycine soja]
Glyma.04G185200	Brown	serine/threonine protein phosphatase 2A 55 kDa regulatory subunit B beta isoform isoform X1 [Glycine max]
Glyma.04G187000	Brown	histone deacetylase 6 isoform X1 [Glycine max]
Glyma.04G187700	Brown	uncharacterized protein LOC100810563 [Glycine max]
Glyma.04G187900	Brown	hypothetical protein GLYMA_04G187900 [Glycine max]
Glyma.04G188700	Brown	elongation factor Tu, chloroplastic-like [Glycine max]
Glyma.04G190100	Brown	RNA recognition motif (RRM) domain-containing protein [Glycine max]
Glyma.04G190200	Brown	protein-L-isoaspartate O-methyltransferase 1-like [Glycine soja]
Glyma.04G191500	Brown	uncharacterized protein LOC100815729 [Glycine max]
Glyma.04G192900	Brown	elongator complex protein 3 [Glycine max]
Glyma.04G194100	Brown	probable aspartyl aminopeptidase isoform X1 [Glycine max]
Glyma.04G195500	Brown	snurportin-1 [Glycine max]
Glyma.04G196600	Brown	mediator of RNA polymerase II transcription subunit 30 [Glycine max]
Glyma.04G196900	Brown	F-box/LRR-repeat protein At5g63520-like [Glycine soja]
Glyma.04G200100	Brown	coiled-coil domain-containing protein SCD2 isoform X1 [Glycine max]
Glyma.04G200700	Brown	mediator of RNA polymerase II transcription subunit 36a [Glycine max]
Glyma.04G201000	Brown	protein MHF1 homolog [Glycine max]
Glyma.04G201300	Brown	U5 small nuclear ribonucleoprotein 40 kDa protein [Glycine max]
Glyma.04G203400	Brown	protein FRIGIDA isoform X1 [Glycine max]
Glyma.04G204500	Brown	tetratricopeptide repeat protein 27 [Glycine max]
Glyma.04G204600	Brown	protein DYAD [Glycine max]
Glyma.04G206300	Brown	translation factor GUF1 homolog, chloroplastic isoform X1 [Glycine max]
Glyma.04G208700	Brown	uncharacterized protein LOC100816629 [Glycine max]
Glyma.04G209100	Brown	amino acid permease 4 [Glycine max]
Glyma.04G213300	Brown	NAC domain-containing protein 82 [Glycine max]
Glyma.04G213700	Brown	O-fucosyltransferase 38 [Glycine max]
Glyma.04G216100	Brown	hypothetical protein GLYMA_04G216100 [Glycine max]
Glyma.04G216700	Brown	probable mediator of RNA polymerase II transcription subunit 26c isoform X2 [Glycine max]
Glyma.04G217300	Brown	ribonucleoside-diphosphate reductase large subunit [Glycine max]
Glyma.04G218800	Brown	programmed cell death protein 2-like [Glycine max]
Glyma.04G218900	Brown	ABC transporter F family member 5 [Glycine max]
Glyma.04G219400	Brown	4-alpha-glucanotransferase, chloroplastic/amyloplastic isoform B [Glycine soja]
Glyma.04G220000	Brown	E3 ubiquitin-protein ligase RKP [Glycine max]
Glyma.04G220900	Brown	hypothetical protein GLYMA_04G220900 [Glycine max]
Glyma.04G222400	Brown	chalcone isomerase 4B [Glycine max]
Glyma.04G224200	Brown	E3 ubiquitin-protein ligase RNFT1 [Glycine max]
Glyma.04G225000	Brown	protein stum isoform X1 [Glycine max]
Glyma.04G225600	Brown	chloroplastic import inner membrane translocase subunit HP30-2 [Glycine max]
Glyma.04G227400	Brown	Nascent polypeptide-associated complex subunit alpha-like protein 2 [Glycine soja]
Glyma.04G228000	Brown	protein TRANSPARENT TESTA GLABRA 1 [Glycine max]
Glyma.04G228100	Brown	uncharacterized protein LOC100783319 [Glycine max]
Glyma.04G228800	Brown	uncharacterized protein LOC113001460 [Glycine max]
Glyma.04G230600	Brown	growth-regulating factor 7 isoform X1 [Glycine max]
Glyma.04G233200	Brown	Yippee family putative zinc-binding protein [Glycine max]
Glyma.04G233900	Brown	hypothetical protein GLYMA_04G233900 [Glycine max]
Glyma.04G234900	Brown	PP2A regulatory subunit TAP46 [Glycine max]
Glyma.04G235800	Brown	pentatricopeptide repeat-containing protein At3g49240, mitochondrial [Glycine max]
Glyma.04G235900	Brown	calcineurin B-like protein 7 isoform X1 [Glycine max]
Glyma.04G236000	Brown	uncharacterized protein LOC100812178 isoform X1 [Glycine max]
Glyma.04G236600	Brown	probable plastid-lipid-associated protein 14, chloroplastic [Glycine max]
Glyma.04G236700	Brown	uncharacterized protein LOC100814864 isoform X1 [Glycine max]
Glyma.04G236800	Brown	splicing factor SF3a60 homolog [Glycine max]
Glyma.04G238000	Brown	polypyrimidine tract-binding protein homolog 2-like [Glycine soja]
Glyma.04G238050	Brown	uncharacterized protein LOC100775278 [Glycine max]
Glyma.04G238600	Brown	mitochondrial carrier protein MTM1 isoform X1 [Glycine max]
Glyma.04G239200	Brown	hypothetical protein GLYMA_04G239200 [Glycine max]
Glyma.04G240500	Brown	uncharacterized protein LOC100783320 isoform X2 [Glycine max]
Glyma.04G243600	Brown	TOM1-like protein 4 [Glycine max]
Glyma.04G249400	Brown	chlorophyllide a oxygenase, chloroplastic [Glycine max]
Glyma.04G249500	Brown	TLC domain-containing protein 2 [Glycine soja]
Glyma.04G252100	Brown	glycine-rich protein 2 [Glycine max]
Glyma.04G253600	Brown	uncharacterized protein LOC100791100 isoform X1 [Glycine max]
Glyma.04G255000	Brown	uncharacterized protein LOC100306204 [Glycine max]
Glyma.05G000300	Brown	ferredoxin-thioredoxin reductase, variable chain [Glycine max]
Glyma.05G001000	Brown	uncharacterized protein LOC114411626 [Glycine soja]
Glyma.05G001100	Brown	50S ribosomal protein L22, chloroplastic [Glycine max]
Glyma.05G002300	Brown	uncharacterized protein LOC114411637 isoform X1 [Glycine soja]
Glyma.05G003400	Brown	glycine-rich RNA-binding protein 3, mitochondrial-like isoform X1 [Glycine max]
Glyma.05G004200	Brown	pentatricopeptide repeat-containing protein At5g40400 [Glycine max]
Glyma.05G005000	Brown	uncharacterized protein LOC100787055 isoform X1 [Glycine max]
Glyma.05G006800	Brown	probable phospholipid-transporting ATPase 8 [Glycine max]
Glyma.05G009200	Brown	protein kinase PINOID 2 [Glycine max]
Glyma.05G010000	Brown	uncharacterized protein LOC100809539 isoform X1 [Glycine max]
Glyma.05G010600	Brown	potassium channel AKT1 [Glycine max]
Glyma.05G015100	Brown	class 2 transcription repressor NC2 beta 1 isoform 1 [Glycine max]
Glyma.05G016100	Brown	cell growth defect factor 1-like protein [Glycine max]
Glyma.05G017700	Brown	hypothetical protein D0Y65_011009 [Glycine soja]
Glyma.05G019600	Brown	translation initiation factor IF-1, chloroplastic [Glycine max]
Glyma.05G019700	Brown	RING finger protein B isoform X1 [Glycine max]
Glyma.05G021300	Brown	DNAJ protein JJJ1 homolog isoform X1 [Glycine max]
Glyma.05G022200	Brown	heat shock protein [Glycine max]
Glyma.05G022800	Brown	spindle pole body component 110 isoform X1 [Glycine max]
Glyma.05G027600	Brown	uncharacterized protein LOC100782436 [Glycine max]
Glyma.05G029500	Brown	alpha-crystallin-type small(s) heat shock protein superfamily protein [Glycine max]
Glyma.05G029600	Brown	protein QUIRKY [Glycine max]
Glyma.05G030800	Brown	calcium-dependent protein kinase 10 [Glycine max]
Glyma.05G031500	Brown	PUA domain-containg protein [Glycine max]
Glyma.05G032300	Brown	pentatricopeptide repeat-containing protein At1g74850, chloroplastic isoform X1 [Glycine max]
Glyma.05G032700	Brown	histone-lysine N-methyltransferase SETD1A [Glycine max]
Glyma.05G034600	Brown	calmodulin-binding protein 60 A isoform X1 [Glycine max]
Glyma.05G035300	Brown	protease Do-like 9 [Glycine max]
Glyma.05G036600	Brown	serine/threonine-protein kinase STY13 [Glycine max]
Glyma.05G037400	Brown	hypothetical protein GLYMA_05G037400 [Glycine max]
Glyma.05G038000	Brown	Transducin beta-like protein 3 isoform B [Glycine soja]
Glyma.05G038800	Brown	U3 small nucleolar RNA-associated protein MPP10 [Glycine soja]
Glyma.05G039500	Brown	phosphatidylinositol transfer protein CSR1 isoform X1 [Glycine max]
Glyma.05G040400	Brown	tryptophan aminotransferase-related protein 2 [Glycine max]
Glyma.05G040600	Brown	histone deacetylase 6 [Glycine max]
Glyma.05G041000	Brown	DEAD-box ATP-dependent RNA helicase 20 [Glycine max]
Glyma.05G041300	Brown	L-type lectin-domain containing receptor kinase S.1 [Glycine max]
Glyma.05G041700	Brown	uncharacterized protein LOC100779226 [Glycine max]
Glyma.05G044200	Brown	uncharacterized protein LOC100784244 isoform X1 [Glycine max]
Glyma.05G045700	Brown	transcription factor GTE10 [Glycine max]
Glyma.05G045800	Brown	uncharacterized protein LOC102662292 [Glycine max]
Glyma.05G046000	Brown	cyclin-dependent kinase G-2 [Glycine max]
Glyma.05G047800	Brown	exocyst complex component EXO70B1 [Glycine max]
Glyma.05G049200	Brown	plant UBX domain-containing protein 8 [Glycine max]
Glyma.05G052500	Brown	maspardin [Glycine max]
Glyma.05G054500	Brown	transmembrane protein 64 [Glycine soja]
Glyma.05G054800	Brown	nudix hydrolase 14, chloroplastic [Glycine max]
Glyma.05G055700	Brown	seed maturation protein PM40 precursor [Glycine max]
Glyma.05G060200	Brown	hypothetical protein GLYMA_05G060200 [Glycine max]
Glyma.05G061000	Brown	LOW QUALITY PROTEIN: protein NRT1/ PTR FAMILY 8.3 [Glycine max]
Glyma.05G061300	Brown	uncharacterized protein LOC100791851 isoform X1 [Glycine max]
Glyma.05G062200	Brown	acyl-CoA oxidase [Glycine max]
Glyma.05G062300	Brown	MYB transcription factor MYB93 [Glycine max]
Glyma.05G062700	Brown	homeobox-leucine zipper protein [Glycine max]
Glyma.05G063400	Brown	hypothetical protein GLYMA_05G063400 [Glycine max]
Glyma.05G064300	Brown	GTP-binding protein YPTM2, partial [Glycine soja]
Glyma.05G064400	Brown	hypothetical protein GLYMA_05G064400 [Glycine max]
Glyma.05G064500	Brown	putative glycerol-3-phosphate transporter 4 [Glycine max]
Glyma.05G064600	Brown	vesicle-associated protein 2-1 [Glycine max]
Glyma.05G066700	Brown	serine/threonine-protein kinase SAPK3 [Glycine max]
Glyma.05G067000	Brown	hypothetical protein D0Y65_011488 [Glycine soja]
Glyma.05G068600	Brown	lon protease homolog 2, peroxisomal [Glycine max]
Glyma.05G072100	Brown	protein FAR1-RELATED SEQUENCE 7 isoform X1 [Glycine max]
Glyma.05G074800	Brown	ribulose-1,5 bisphosphate carboxylase/oxygenase large subunit N-methyltransferase, chloroplastic [Glycine max]
Glyma.05G074900	Brown	hypothetical protein GLYMA_05G074900 [Glycine max]
Glyma.05G076800	Brown	protein OSB2, chloroplastic [Glycine max]
Glyma.05G079500	Brown	putative pentatricopeptide repeat-containing protein At3g01580 [Glycine max]
Glyma.05G082200	Brown	probable disease resistance protein At5g66900 isoform X1 [Glycine max]
Glyma.05G084525	Brown	hypothetical protein GLYMA_05G084500 [Glycine max]
Glyma.05G085500	Brown	probable inactive receptor kinase At5g67200 isoform X1 [Glycine max]
Glyma.05G087100	Brown	bystin [Glycine max]
Glyma.05G092800	Brown	ethylene-responsive transcription factor ERF010 [Glycine max]
Glyma.05G095800	Brown	hypothetical protein GLYMA_05G095800 [Glycine max]
Glyma.05G095900	Brown	heat shock factor protein HSF24-like [Glycine soja]
Glyma.05G096300	Brown	tRNA-dihydrouridine(16/17) synthase [NAD(P)(+)]-like [Glycine max]
Glyma.05G096500	Brown	WRKY transcription factor [Glycine max]
Glyma.05G097100	Brown	F-box protein SKIP2 [Glycine max]
Glyma.05G097800	Brown	putative oxidoreductase C1F5.03c [Glycine max]
Glyma.05G100500	Brown	WD40 repeat-containing protein HOS15 isoform X2 [Glycine max]
Glyma.05G102400	Brown	suppressor of RPS4-RLD 1 [Glycine max]
Glyma.05G104600	Brown	casein kinase II subunit alpha [Glycine max]
Glyma.05G105000	Brown	BTB/POZ domain-containing protein NPY4 [Glycine max]
Glyma.05G108800	Brown	uncharacterized protein LOC100783342 [Glycine max]
Glyma.05G114500	Brown	alpha/beta hydrolase domain-containing protein 17B isoform X1 [Glycine max]
Glyma.05G115700	Brown	E3 ubiquitin-protein ligase RGLG2 [Glycine max]
Glyma.05G116700	Brown	hypothetical protein GLYMA_05G116700 [Glycine max]
Glyma.05G116900	Brown	hypothetical protein GLYMA_05G116900 [Glycine max]
Glyma.05G122467	Brown	hypothetical protein GLYMA_05G122500 [Glycine max]
Glyma.05G122900	Brown	uncharacterized protein LOC100819133 [Glycine max]
Glyma.05G123200	Brown	mitogen-activated protein kinase kinase kinase 1 [Glycine max]
Glyma.05G124300	Brown	DNA polymerase delta subunit 4 [Glycine max]
Glyma.05G127500	Brown	two-pore potassium channel 3-like [Glycine soja]
Glyma.05G138700	Brown	probable xyloglucan endotransglucosylase/hydrolase protein 28 [Glycine max]
Glyma.05G141400	Brown	uncharacterized protein LOC100782977 isoform X1 [Glycine max]
Glyma.05G141900	Brown	ornithine aminotransferase [Glycine max]
Glyma.05G144800	Brown	F-box protein SKIP14 [Glycine max]
Glyma.05G146300	Brown	U-box domain-containing protein 45 [Glycine max]
Glyma.05G147800	Brown	glutamate-rich WD repeat-containing protein 1 [Glycine max]
Glyma.05G148100	Brown	histidine kinase 3 [Glycine max]
Glyma.05G149200	Brown	MACPF domain-containing protein At1g14780 isoform X1 [Glycine max]
Glyma.05G149500	Brown	probable amidase At4g34880 [Glycine max]
Glyma.05G149700	Brown	kinesin-like protein KIN-12A isoform X1 [Glycine max]
Glyma.05G150300	Brown	protein TIC 22-like, chloroplastic [Glycine max]
Glyma.05G154700	Brown	uncharacterized protein LOC100780285 [Glycine max]
Glyma.05G155200	Brown	pentatricopeptide repeat-containing protein At4g32450, mitochondrial [Glycine max]
Glyma.05G155600	Brown	F-box/kelch-repeat protein At1g15670 [Glycine max]
Glyma.05G158700	Brown	CBL-interacting serine/threonine-protein kinase 12 [Glycine max]
Glyma.05G166300	Brown	translocase of chloroplast 159, chloroplastic-like [Glycine soja]
Glyma.05G166600	Brown	uncharacterized protein LOC100807919 isoform X1 [Glycine max]
Glyma.05G168000	Brown	uncharacterized protein LOC100812010 [Glycine max]
Glyma.05G168200	Brown	magnesium transporter MRS2-4-like [Glycine max]
Glyma.05G168900	Brown	putative transferase At1g60990, chloroplastic [Glycine max]
Glyma.05G174100	Brown	uncharacterized protein LOC114411374 [Glycine soja]
Glyma.05G174200	Brown	uncharacterized protein LOC100783705 isoform X1 [Glycine max]
Glyma.05G175900	Brown	protein SCAI homolog [Glycine max]
Glyma.05G177100	Brown	chaperone protein dnaJ A6, chloroplastic-like [Glycine max]
Glyma.05G178900	Brown	ABC transporter D family member 1-like isoform X2 [Glycine max]
Glyma.05G180100	Brown	acyl-coenzyme A oxidase 2, peroxisomal [Glycine max]
Glyma.05G181800	Brown	ribosome biogenesis protein TSR3 homolog isoform X1 [Glycine max]
Glyma.05G182700	Brown	pentatricopeptide repeat-containing protein At4g39620, chloroplastic-like [Glycine max]
Glyma.05G186500	Brown	ubiquitin carboxyl-terminal hydrolase 27-like isoform X1 [Glycine max]
Glyma.05G189900	Brown	uncharacterized protein LOC100781745 [Glycine max]
Glyma.05G191333	Brown	NAC domain-containing protein 78 [Glycine soja]
Glyma.05G193000	Brown	protein trichome birefringence-like 14 [Glycine max]
Glyma.05G194350	Brown	lipase-like PAD4 isoform X1 [Glycine soja]
Glyma.05G195300	Brown	cyclin-dependent kinase E-1 [Glycine max]
Glyma.05G196300	Brown	putative SAUR-like auxin-responsive protein [Glycine max]
Glyma.05G197500	Brown	TOM1-like protein 5 isoform X1 [Glycine max]
Glyma.05G199400	Brown	calcium-binding mitochondrial carrier protein SCaMC-2-B-like [Glycine max]
Glyma.05G200700	Brown	ADP-ribosylation factor GTPase-activating protein AGD3-like isoform X1 [Glycine max]
Glyma.05G201500	Brown	uncharacterized protein LOC100790939 isoform X1 [Glycine max]
Glyma.05G201800	Brown	uncharacterized protein LOC100789887 [Glycine max]
Glyma.05G202900	Brown	protein MICRORCHIDIA 7-like [Glycine max]
Glyma.05G204000	Brown	SUMO-activating enzyme subunit 1B-like isoform 1 [Glycine max]
Glyma.05G207000	Brown	theta class glutathione S-transferase [Glycine max]
Glyma.05G207800	Brown	uncharacterized protein LOC100796051 isoform X1 [Glycine max]
Glyma.05G208961	Brown	short-chain dehydrogenase TIC 32, chloroplastic-like [Glycine max]
Glyma.05G209100	Brown	uncharacterized protein LOC100791666 isoform X1 [Glycine max]
Glyma.05G209700	Brown	general transcription and DNA repair factor IIH helicase subunit XPB1-like isoform X1 [Glycine max]
Glyma.05G212000	Brown	uncharacterized protein LOC100816646 isoform X1 [Glycine max]
Glyma.05G212100	Brown	serine/threonine-protein phosphatase PP1-like [Glycine max]
Glyma.05G213000	Brown	uncharacterized protein LOC100779061 [Glycine max]
Glyma.05G213200	Brown	calcium-dependent protein kinase 1-like [Glycine max]
Glyma.05G215600	Brown	putative GABA transporter [Glycine max]
Glyma.05G217500	Brown	uncharacterized protein LOC100812014 [Glycine max]
Glyma.05G219200	Brown	beta-amylase 3, chloroplastic-like [Glycine max]
Glyma.05G220700	Brown	26S proteasome regulatory subunit RPN13-like isoform X1 [Glycine max]
Glyma.05G224400	Brown	C3H-type zinc finger protein [Glycine max]
Glyma.05G226700	Brown	probable 3-hydroxyisobutyrate dehydrogenase-like 1, mitochondrial [Glycine max]
Glyma.05G227000	Brown	uncharacterized protein C3F10.06c isoform X1 [Glycine max]
Glyma.05G229700	Brown	protein NRT1/ PTR FAMILY 1.2-like [Glycine max]
Glyma.05G229900	Brown	protein tesmin/TSO1-like CXC 5 [Glycine max]
Glyma.05G230600	Brown	chloroplast processing peptidase-like [Glycine max]
Glyma.05G232700	Brown	lipase 3-like isoform X2 [Glycine max]
Glyma.05G237500	Brown	zinc finger protein BRUTUS-like isoform X1 [Glycine max]
Glyma.05G238900	Brown	E3 ubiquitin protein ligase RIE1-like [Glycine max]
Glyma.05G246200	Brown	ADP,ATP carrier protein ER-ANT1-like [Glycine max]
Glyma.05G246300	Brown	uncharacterized protein LOC100776197 [Glycine max]
Glyma.05G247000	Brown	uncharacterized protein LOC100800812 isoform X1 [Glycine max]
Glyma.06G000800	Brown	protein LAZ1-like [Glycine soja]
Glyma.06G001600	Brown	RNA polymerase sigma factor sigB-like [Glycine soja]
Glyma.06G007400	Brown	unknown [Glycine max]
Glyma.06G011900	Brown	protein RER1B [Glycine max]
Glyma.06G012000	Brown	uncharacterized protein LOC100499996 [Glycine max]
Glyma.06G015200	Brown	RING-H2 finger protein ATL80 [Glycine max]
Glyma.06G018300	Brown	pentatricopeptide repeat-containing protein At5g42310, chloroplastic [Glycine max]
Glyma.06G019400	Brown	ATP-dependent zinc metalloprotease FTSH, chloroplastic [Glycine max]
Glyma.06G021200	Brown	probable nucleoredoxin 2 isoform X1 [Glycine max]
Glyma.06G024200	Brown	uncharacterized protein LOC114414588 [Glycine soja]
Glyma.06G027100	Brown	uncharacterized protein LOC100803683 [Glycine max]
Glyma.06G029100	Brown	BEL1-like homeodomain protein 7 [Glycine max]
Glyma.06G029500	Brown	uncharacterized protein LOC100808476 [Glycine max]
Glyma.06G030400	Brown	glucose-1-phosphate adenylyltransferase large subunit 1 isoform X1 [Glycine max]
Glyma.06G033300	Brown	Protein indeterminate-domain 1 isoform B [Glycine soja]
Glyma.06G033500	Brown	pentatricopeptide repeat-containing protein At4g11690 isoform X2 [Glycine max]
Glyma.06G033600	Brown	basic 7S globulin 2 [Glycine max]
Glyma.06G034500	Brown	E3 ubiquitin-protein ligase RNF5 [Glycine max]
Glyma.06G039200	Brown	phosphatidate phosphatase PAH2 isoform X1 [Glycine max]
Glyma.06G039900	Brown	Thioredoxin-like 4, chloroplastic isoform F, partial [Glycine soja]
Glyma.06G042100	Brown	dehydration-responsive element binding protein 2 [Glycine max]
Glyma.06G042500	Brown	probable inactive receptor kinase At5g67200 [Glycine soja]
Glyma.06G043400	Brown	F-box protein GID2 [Glycine max]
Glyma.06G044600	Brown	3-oxo-Delta(4,5)-steroid 5-beta-reductase [Glycine max]
Glyma.06G044900	Brown	uncharacterized protein LOC100815067 isoform X1 [Glycine max]
Glyma.06G045400	Brown	zinc finger protein ZAT10 [Glycine max]
Glyma.06G046300	Brown	interferon-related developmental regulator 1 [Glycine max]
Glyma.06G046400	Brown	WD repeat-containing protein ATCSA-1 [Glycine max]
Glyma.06G048100	Brown	protein PHLOEM PROTEIN 2-LIKE A10 [Glycine max]
Glyma.06G049000	Brown	RNA-binding protein 1 [Glycine max]
Glyma.06G049600	Brown	uncharacterized protein LOC100776208 isoform X1 [Glycine max]
Glyma.06G050100	Brown	Branched-chain-amino-acid aminotransferase 2, chloroplastic [Glycine soja]
Glyma.06G052900	Brown	mitochondrial carrier protein CoAc1 isoform X1 [Glycine max]
Glyma.06G053100	Brown	probable magnesium transporter NIPA9 [Glycine max]
Glyma.06G053200	Brown	eukaryotic initiation factor 4A-2 [Glycine max]
Glyma.06G053800	Brown	aminopeptidase M1 isoform X2 [Glycine max]
Glyma.06G057700	Brown	polyadenylate-binding protein-interacting protein 7 isoform X1 [Glycine max]
Glyma.06G059800	Brown	uncharacterized protein LOC100776761 [Glycine max]
Glyma.06G060000	Brown	protein ENHANCED DISEASE RESISTANCE 2-like [Glycine max]
Glyma.06G062800	Brown	Sister chromatid cohesion protein PDS5-like B-B [Glycine soja]
Glyma.06G063300	Brown	putative CCR4-associated factor 1-like 7 [Glycine soja]
Glyma.06G064400	Brown	probable receptor-like protein kinase At1g80640 isoform X3 [Glycine max]
Glyma.06G064600	Brown	uncharacterized protein LOC100792733 isoform X1 [Glycine max]
Glyma.06G065100	Brown	uncharacterized protein LOC100785860 [Glycine max]
Glyma.06G065900	Brown	uncharacterized protein LOC100775494 [Glycine max]
Glyma.06G066550	Brown	hypothetical protein D0Y65_008960 [Glycine soja]
Glyma.06G066900	Brown	uncharacterized protein LOC100788511 [Glycine max]
Glyma.06G070400	Brown	hypothetical protein D0Y65_013975 [Glycine soja]
Glyma.06G073200	Brown	death-inducer obliterator 1 isoform X2 [Glycine max]
Glyma.06G073800	Brown	nucleolar protein 12 [Glycine max]
Glyma.06G075500	Brown	hypothetical protein GLYMA_06G075500 [Glycine max]
Glyma.06G077200	Brown	uncharacterized protein LOC100776044 [Glycine max]
Glyma.06G077900	Brown	unknown [Glycine max]
Glyma.06G079600	Brown	unknown, partial [Glycine max]
Glyma.06G080100	Brown	uncharacterized protein LOC100781922 precursor [Glycine max]
Glyma.06G080300	Brown	tRNA (guanine-N(7)-)-methyltransferase [Glycine max]
Glyma.06G084300	Brown	casein kinase I isoform X1 [Glycine max]
Glyma.06G086200	Brown	peptidyl-tRNA hydrolase 2, mitochondrial [Glycine soja]
Glyma.06G088500	Brown	nuclear poly(A) polymerase 4 isoform X2 [Glycine max]
Glyma.06G089700	Brown	50S ribosomal protein 6, chloroplastic [Glycine max]
Glyma.06G094700	Brown	transcription factor SAC51 [Glycine max]
Glyma.06G094900	Brown	WD and tetratricopeptide repeats protein 1 isoform X1 [Glycine max]
Glyma.06G095200	Brown	zinc-finger homeodomain protein 2 isoform X1 [Glycine max]
Glyma.06G095500	Brown	hypothetical protein GLYMA_06G095500 [Glycine max]
Glyma.06G097100	Brown	uncharacterized protein LOC100799956 [Glycine max]
Glyma.06G097400	Brown	double-stranded RNA-binding protein 1 isoform X1 [Glycine max]
Glyma.06G097600	Brown	uncharacterized protein LOC100783725 [Glycine max]
Glyma.06G099400	Brown	purine permease 1-like [Glycine soja]
Glyma.06G100400	Brown	classical arabinogalactan protein 4 [Glycine max]
Glyma.06G101400	Brown	VQ motif-containing protein 9 [Glycine max]
Glyma.06G102800	Brown	5'-adenylylsulfate reductase-like 4-like precursor [Glycine max]
Glyma.06G102900	Brown	uncharacterized protein LOC102665295 [Glycine max]
Glyma.06G103000	Brown	5'-adenylylsulfate reductase-like 4 [Glycine max]
Glyma.06G104200	Brown	hypothetical protein GLYMA_06G104200 [Glycine max]
Glyma.06G107200	Brown	uncharacterized protein LOC100820242 [Glycine max]
Glyma.06G107400	Brown	chaperone protein dnaJ 20, chloroplastic [Glycine max]
Glyma.06G109000	Brown	uncharacterized protein LOC100812579 [Glycine max]
Glyma.06G109400	Brown	phosphatidylinositol 4-phosphate 5-kinase 1 [Glycine max]
Glyma.06G112800	Brown	uncharacterized protein LOC100778350 [Glycine max]
Glyma.06G113000	Brown	uncharacterized protein LOC100305646 [Glycine max]
Glyma.06G113400	Brown	TLC domain-containing protein 2 [Glycine max]
Glyma.06G115900	Brown	uncharacterized protein LOC102670503 [Glycine max]
Glyma.06G117300	Brown	NAD kinase 2, chloroplastic isoform X2 [Glycine max]
Glyma.06G120200	Brown	SWI/SNF complex subunit SWI3A [Glycine max]
Glyma.06G120300	Brown	2-oxoisovalerate dehydrogenase subunit alpha 2, mitochondrial [Glycine max]
Glyma.06G123100	Brown	protein LAZ1 homolog 1 isoform X1 [Glycine max]
Glyma.06G125951	Brown	polypyrimidine tract-binding protein homolog 2-like isoform X1 [Glycine max]
Glyma.06G126000	Brown	hypothetical protein GLYMA_06G126000 [Glycine max]
Glyma.06G127500	Brown	splicing factor SF3a60 homolog [Glycine max]
Glyma.06G128600	Brown	uncharacterized protein LOC100777293 [Glycine max]
Glyma.06G129000	Brown	hypothetical protein GLYMA_06G129000 [Glycine max]
Glyma.06G129100	Brown	CLP protease regulatory subunit CLPX1, mitochondrial isoform X1 [Glycine max]
Glyma.06G129650	Brown	hypothetical protein D0Y65_014552 [Glycine soja]
Glyma.06G130333	Brown	nephrocystin-3-like [Glycine soja]
Glyma.06G131200	Brown	acyl-CoA-binding domain-containing protein 1 [Glycine max]
Glyma.06G131400	Brown	WD repeat-containing protein 44 [Glycine max]
Glyma.06G134600	Brown	growth-regulating factor 7 isoform X1 [Glycine max]
Glyma.06G135500	Brown	serine/arginine-rich splicing factor SR34A isoform X1 [Glycine max]
Glyma.06G136600	Brown	two-component response regulator-like PRR95 [Glycine max]
Glyma.06G136800	Brown	uncharacterized protein LOC100804392 [Glycine max]
Glyma.06G137700	Brown	nascent polypeptide-associated complex subunit alpha-like protein 2 [Glycine max]
Glyma.06G139200	Brown	chloroplastic import inner membrane translocase subunit HP30-2 [Glycine max]
Glyma.06G139800	Brown	COP1-interacting protein 7 isoform X1 [Glycine max]
Glyma.06G140800	Brown	hypothetical protein GLYMA_06G140800, partial [Glycine max]
Glyma.06G141700	Brown	putative transcription elongation factor S-II-like [Glycine max]
Glyma.06G142700	Brown	U-box domain-containing protein 62 [Glycine max]
Glyma.06G145000	Brown	phosphoglucan phosphatase LSF2, chloroplastic [Glycine max]
Glyma.06G145700	Brown	protein ACTIVITY OF BC1 COMPLEX KINASE 8, chloroplastic [Glycine max]
Glyma.06G145900	Brown	E3 ubiquitin-protein ligase RKP [Glycine max]
Glyma.06G146900	Brown	ABC transporter F family member 5 [Glycine max]
Glyma.06G148800	Brown	ribonuclease P protein subunit p25-like protein isoform X1 [Glycine max]
Glyma.06G151200	Brown	U-box domain-containing protein 27 [Glycine max]
Glyma.06G152600	Brown	O-fucosyltransferase 38 [Glycine soja]
Glyma.06G155200	Brown	cation/calcium exchanger 2-like [Glycine soja]
Glyma.06G155700	Brown	F-box protein At5g39450-like isoform X2 [Glycine max]
Glyma.06G158100	Brown	filament-like plant protein 3 [Glycine max]
Glyma.06G158200	Brown	CBS domain-containing protein CBSCBSPB3 isoform X1 [Glycine max]
Glyma.06G158600	Brown	protein HESO1-like isoform X1 [Glycine max]
Glyma.06G159400	Brown	translation factor GUF1 homolog, chloroplastic-like [Glycine max]
Glyma.06G160100	Brown	serine/threonine-protein kinase SRK2A [Glycine max]
Glyma.06G161000	Brown	Protein DYAD isoform D [Glycine soja]
Glyma.06G162100	Brown	protein FRIGIDA [Glycine max]
Glyma.06G162200	Brown	chaperone protein ClpD, chloroplastic [Glycine max]
Glyma.06G162700	Brown	calcium-binding mitochondrial carrier protein SCaMC-2-B isoform X1 [Glycine max]
Glyma.06G162900	Brown	uncharacterized protein LOC100500495 [Glycine max]
Glyma.06G165000	Brown	inducer of CBF expression 4 [Glycine max]
Glyma.06G165500	Brown	coiled-coil domain-containing protein SCD2 isoform X1 [Glycine max]
Glyma.06G166800	Brown	sugar efflux transporter SWEET15 [Glycine max]
Glyma.06G172500	Brown	uncharacterized protein LOC100805104 [Glycine max]
Glyma.06G174300	Brown	probable UDP-N-acetylglucosamine--peptide N-acetylglucosaminyltransferase SPINDLY isoform X1 [Glycine max]
Glyma.06G174400	Brown	probable Ufm1-specific protease isoform X1 [Glycine max]
Glyma.06G176900	Brown	elongation factor Tu, chloroplastic [Glycine max]
Glyma.06G178000	Brown	uncharacterized protein LOC100797123 [Glycine max]
Glyma.06G178700	Brown	hypothetical protein GLYMA_06G178700 [Glycine max]
Glyma.06G178800	Brown	hypothetical protein GLYMA_06G178800 [Glycine max]
Glyma.06G179200	Brown	galactinol--sucrose galactosyltransferase [Glycine max]
Glyma.06G181100	Brown	uncharacterized protein LOC100778899 isoform X1 [Glycine max]
Glyma.06G182500	Brown	uncharacterized protein LOC102660396 [Glycine max]
Glyma.06G182800	Brown	protein KINESIN LIGHT CHAIN-RELATED 3 [Glycine max]
Glyma.06G183400	Brown	polygalacturonase-1 non-catalytic subunit beta [Glycine max]
Glyma.06G185400	Brown	U-box domain-containing protein 38 [Glycine max]
Glyma.06G188300	Brown	uncharacterized protein LOC100794844 [Glycine max]
Glyma.06G189400	Brown	protein NUCLEAR FUSION DEFECTIVE 4 [Glycine max]
Glyma.06G192400	Brown	pectinesterase 3 [Glycine max]
Glyma.06G193600	Brown	myb-related protein 306-like [Glycine soja]
Glyma.06G198600	Brown	Histone H3.3 [Glycine soja]
Glyma.06G201700	Brown	pre-mRNA-splicing factor ATP-dependent RNA helicase DEAH1 isoform X1 [Glycine max]
Glyma.06G209000	Brown	Protein Dr1 like, partial [Glycine soja]
Glyma.06G209700	Brown	hypothetical protein GLYMA_06G209700 [Glycine max]
Glyma.06G217400	Brown	DNA-directed RNA polymerase 3B, chloroplastic [Glycine max]
Glyma.06G217600	Brown	hypothetical protein GLYMA_06G217600 [Glycine max]
Glyma.06G217700	Brown	hypothetical protein GLYMA_06G217700 [Glycine max]
Glyma.06G217900	Brown	hypothetical protein GLYMA_06G217900 [Glycine max]
Glyma.06G218300	Brown	phosphatase IMPL1, chloroplastic isoform X1 [Glycine max]
Glyma.06G219200	Brown	26S proteasome non-ATPase regulatory subunit 9 isoform A [Glycine soja]
Glyma.06G219800	Brown	probable WRKY transcription factor 32 [Glycine max]
Glyma.06G220500	Brown	signal recognition particle receptor subunit alpha [Glycine max]
Glyma.06G220766	Brown	hypothetical protein GLYMA_06G220400 [Glycine max]
Glyma.06G227500	Brown	protein GRAVITROPIC IN THE LIGHT 1 [Glycine max]
Glyma.06G228900	Brown	rab3 GTPase-activating protein non-catalytic subunit [Glycine max]
Glyma.06G231200	Brown	hypothetical protein GLYMA_06G231200 [Glycine max]
Glyma.06G232100	Brown	uncharacterized protein ycf45 [Glycine max]
Glyma.06G234200	Brown	homogentisate 1,2-dioxygenase isoform X2 [Glycine max]
Glyma.06G234300	Brown	probable E3 ubiquitin-protein ligase ZFP1 [Glycine max]
Glyma.06G236676	Brown	Pentatricopeptide repeat-containing protein [Glycine soja]
Glyma.06G240600	Brown	glycosyltransferase family protein [Glycine max]
Glyma.06G247300	Brown	hypothetical protein GLYMA_06G247300 [Glycine max]
Glyma.06G249300	Brown	peptidyl-prolyl cis-trans isomerase CYP48 [Glycine max]
Glyma.06G250100	Brown	lysine-specific histone demethylase 1 homolog 2 [Glycine max]
Glyma.06G253800	Brown	uncharacterized protein LOC100814017 [Glycine max]
Glyma.06G254100	Brown	cytochrome c-type biogenesis ccda-like chloroplastic protein [Glycine max]
Glyma.06G263100	Brown	beta-glucosidase 25 isoform X1 [Glycine max]
Glyma.06G265700	Brown	hypothetical protein GLYMA_06G265700 [Glycine max]
Glyma.06G266700	Brown	uncharacterized protein LOC100306379 [Glycine max]
Glyma.06G267000	Brown	autophagy-related protein 18f isoform X1 [Glycine max]
Glyma.06G270300	Brown	electron transfer flavoprotein subunit alpha, mitochondrial [Glycine max]
Glyma.06G276800	Brown	uncharacterized protein LOC100812760 [Glycine max]
Glyma.06G276900	Brown	serine/threonine-protein kinase EDR1 isoform X1 [Glycine max]
Glyma.06G283400	Brown	uncharacterized protein LOC100785497 [Glycine max]
Glyma.06G283900	Brown	seed biotin-containing protein SBP65 [Glycine max]
Glyma.06G285400	Brown	acyl-coenzyme A oxidase 3, peroxisomal [Glycine max]
Glyma.06G286100	Brown	protein MAK16 homolog [Glycine max]
Glyma.06G290000	Brown	ethylene-responsive transcription factor 9 [Glycine max]
Glyma.06G292300	Brown	uncharacterized protein LOC100805467 [Glycine max]
Glyma.06G293500	Brown	uncharacterized protein LOC100806529 [Glycine max]
Glyma.06G296102	Brown	hypothetical protein GLYMA_06G296100 [Glycine max]
Glyma.06G297000	Brown	H/ACA ribonucleoprotein complex non-core subunit NAF1-like [Glycine soja]
Glyma.06G298100	Brown	uncharacterized protein LOC100819518 [Glycine max]
Glyma.06G304200	Brown	O-fucosyltransferase 1 [Glycine max]
Glyma.06G305700	Brown	aconitate hydratase, cytoplasmic [Glycine max]
Glyma.06G306700	Brown	membrane metalloprotease ARASP, chloroplastic [Glycine max]
Glyma.06G306800	Brown	zinc finger CCCH domain-containing protein 13 isoform X2 [Glycine max]
Glyma.06G307900	Brown	cellulose synthase-like protein H1 isoform X1 [Glycine max]
Glyma.06G308200	Brown	outer envelope protein 61 [Glycine max]
Glyma.06G313200	Brown	U11/U12 small nuclear ribonucleoprotein 31 kDa protein [Glycine max]
Glyma.06G315466	Brown	Phospholipid-transporting ATPase 1 isoform A [Glycine soja]
Glyma.06G315500	Brown	Ribosomal RNA small subunit methyltransferase, partial [Glycine soja]
Glyma.06G316500	Brown	Ribosomal RNA small subunit methyltransferase [Glycine soja]
Glyma.06G319640	Brown	MDIS1-interacting receptor like kinase 2-like [Glycine soja]
Glyma.06G319700	Brown	disease resistance protein/LRR protein-related protein precursor [Glycine max]
Glyma.06G321800	Brown	uncharacterized protein LOC100789572 isoform X1 [Glycine max]
Glyma.06G325402	Brown	uncharacterized protein LOC100818911 isoform X1 [Glycine max]
Glyma.07G000700	Brown	vinorine synthase [Glycine max]
Glyma.07G000800	Brown	organic cation/carnitine transporter 7 isoform X1 [Glycine max]
Glyma.07G003200	Brown	mitogen-activated protein kinase kinase 4 [Glycine max]
Glyma.07G003600	Brown	exocyst complex component EXO84B [Glycine max]
Glyma.07G005500	Brown	adhesion G protein-coupled receptor B1 [Glycine max]
Glyma.07G006600	Brown	uncharacterized protein LOC100791350 [Glycine max]
Glyma.07G013900	Brown	unknown [Glycine max]
Glyma.07G015000	Brown	nuclear poly(A) polymerase 4 isoform X1 [Glycine max]
Glyma.07G015800	Brown	ABC transporter G family member 36 [Glycine max]
Glyma.07G017600	Brown	uncharacterized protein LOC102668384 isoform X1 [Glycine max]
Glyma.07G017700	Brown	protein MODIFIED TRANSPORT TO THE VACUOLE 1 [Glycine max]
Glyma.07G018300	Brown	protein THYLAKOID ASSEMBLY 8, chloroplastic [Glycine max]
Glyma.07G018400	Brown	hypothetical protein GLYMA_07G018400 [Glycine max]
Glyma.07G020100	Brown	hypothetical protein GLYMA_07G020100 [Glycine max]
Glyma.07G020300	Brown	RNA-binding KH domain-containing protein RCF3 [Glycine max]
Glyma.07G021300	Brown	uncharacterized protein LOC100808320 isoform X1 [Glycine max]
Glyma.07G021800	Brown	chaperone protein dnaJ 8, chloroplastic [Glycine max]
Glyma.07G028150	Brown	chloroplast envelope membrane protein [Euphorbia larica]
Glyma.07G028300	Brown	uncharacterized protein LOC100800666 isoform X1 [Glycine max]
Glyma.07G030600	Brown	uncharacterized protein LOC100789589 isoform X1 [Glycine max]
Glyma.07G033100	Brown	ADP,ATP carrier protein 1, chloroplastic [Glycine max]
Glyma.07G034600	Brown	hypothetical protein glysoja_009575 [Glycine soja]
Glyma.07G040500	Brown	uncharacterized protein LOC100807086 isoform X1 [Glycine max]
Glyma.07G046700	Brown	26S proteasome regulatory subunit 7 [Glycine max]
Glyma.07G047300	Brown	transcription factor 25 [Glycine max]
Glyma.07G047700	Brown	Brix domain-containing protein [Glycine max]
Glyma.07G051300	Brown	GRF1-interacting factor 3 [Glycine max]
Glyma.07G051800	Brown	hypothetical protein GLYMA_07G051800 [Glycine max]
Glyma.07G053400	Brown	protein yippee-like At4g27745 isoform X1 [Glycine max]
Glyma.07G055500	Brown	phosphatidylinositol 4-kinase gamma 4 isoform X1 [Glycine max]
Glyma.07G055900	Brown	protein TSS [Glycine max]
Glyma.07G056500	Brown	uncharacterized protein LOC100809202 [Glycine max]
Glyma.07G056600	Brown	DEAD-box ATP-dependent RNA helicase 31 [Glycine max]
Glyma.07G058600	Brown	mediator of RNA polymerase II transcription subunit 19a [Glycine max]
Glyma.07G060400	Brown	common plant regulatory factor 1 isoform X1 [Glycine max]
Glyma.07G062400	Brown	sufE-like protein 1, chloroplastic/mitochondrial [Glycine max]
Glyma.07G064400	Brown	hypothetical protein glysoja_048063 [Glycine soja]
Glyma.07G066500	Brown	protein BPS1, chloroplastic-like [Glycine max]
Glyma.07G066600	Brown	probable serine/threonine-protein kinase At1g01540 [Glycine soja]
Glyma.07G066700	Brown	Coq4p domain-containing protein [Glycine max]
Glyma.07G071400	Brown	F-box/kelch-repeat protein SKIP4 isoform C [Glycine soja]
Glyma.07G074800	Brown	DEAD-box ATP-dependent RNA helicase 13 [Glycine max]
Glyma.07G076000	Brown	RAP domain-containing protein, chloroplastic [Glycine max]
Glyma.07G077000	Brown	probable methyltransferase PMT13 [Glycine max]
Glyma.07G077100	Brown	COP9 signalosome complex subunit 1 [Glycine max]
Glyma.07G077500	Brown	hypothetical protein glysoja_021921 [Glycine soja]
Glyma.07G078300	Brown	Serine/arginine-rich splicing factor RS41, partial [Mucuna pruriens]
Glyma.07G080700	Brown	putative receptor protein kinase ZmPK1 [Glycine max]
Glyma.07G083000	Brown	geraniol 8-hydroxylase [Glycine max]
Glyma.07G084700	Brown	uncharacterized protein LOC100305375 [Glycine max]
Glyma.07G085200	Brown	peroxisomal fatty acid beta-oxidation multifunctional protein AIM1 [Glycine max]
Glyma.07G085700	Brown	protein NON-YELLOW COLORING 1 [Glycine max]
Glyma.07G085900	Brown	uncharacterized protein LOC100790976 [Glycine max]
Glyma.07G086400	Brown	heat stress transcription factor C-1, partial [Glycine max]
Glyma.07G087000	Brown	hypothetical protein D0Y65_017286, partial [Glycine soja]
Glyma.07G087500	Brown	aldehyde dehydrogenase family 2 member C4 isoform X1 [Glycine max]
Glyma.07G087900	Brown	trihelix transcription factor ASIL2 [Glycine max]
Glyma.07G090300	Brown	aluminum-activated malate transporter 9 isoform X1 [Glycine max]
Glyma.07G090700	Brown	uncharacterized protein LOC100800499 [Glycine max]
Glyma.07G092600	Brown	uncharacterized protein LOC100803163 [Glycine max]
Glyma.07G100200	Brown	cyclin-dependent kinase D-3-like [Glycine soja]
Glyma.07G104250	Brown	max-binding protein MNT-like [Glycine max]
Glyma.07G105700	Brown	mitogen-activated protein kinase kinase 9 [Glycine max]
Glyma.07G106300	Brown	UV-B-induced protein At3g17800, chloroplastic [Glycine max]
Glyma.07G108500	Brown	protein FATTY ACID EXPORT 3, chloroplastic isoform X1 [Glycine max]
Glyma.07G109700	Brown	hypothetical protein D0Y65_017512 [Glycine soja]
Glyma.07G110600	Brown	uncharacterized protein LOC100811704 isoform X1 [Glycine max]
Glyma.07G114700	Brown	hypothetical protein GLYMA_07G114700 [Glycine max]
Glyma.07G114900	Brown	50S ribosomal protein L4, chloroplastic [Glycine max]
Glyma.07G115000	Brown	uclacyanin-3 [Glycine max]
Glyma.07G118501	Brown	uncharacterized protein LOC114418805 isoform X1 [Glycine soja]
Glyma.07G118800	Brown	actin-related protein 4 [Glycine max]
Glyma.07G119200	Brown	pentatricopeptide repeat-containing protein At1g02150 [Glycine max]
Glyma.07G119300	Brown	dol-P-Man:Man(7)GlcNAc(2)-PP-Dol alpha-1,6-mannosyltransferase isoform X2 [Glycine max]
Glyma.07G119400	Brown	hydroquinone glucosyltransferase [Glycine max]
Glyma.07G122200	Brown	hypothetical protein GLYMA_07G122200 [Glycine max]
Glyma.07G124000	Brown	glutamate--tRNA ligase, chloroplastic/mitochondrial [Glycine max]
Glyma.07G124500	Brown	hexokinase-1 [Glycine max]
Glyma.07G126800	Brown	zinc finger CCCH domain-containing protein 20 [Glycine max]
Glyma.07G127600	Brown	deoxyhypusine synthase isoform 1 [Glycine max]
Glyma.07G127800	Brown	uncharacterized protein LOC100796620 [Glycine max]
Glyma.07G129300	Brown	cytidine deaminase 1 [Glycine max]
Glyma.07G129600	Brown	thioredoxin-like 2, chloroplastic [Glycine max]
Glyma.07G134400	Brown	pre-mRNA-splicing factor SLU7-A [Glycine max]
Glyma.07G143100	Brown	protein SSUH2 homolog [Glycine soja]
Glyma.07G145900	Brown	protein NRT1/ PTR FAMILY 8.1 [Glycine max]
Glyma.07G147700	Brown	tubby-like F-box protein 8 isoform X1 [Glycine max]
Glyma.07G148100	Brown	RNA polymerase II C-terminal domain phosphatase-like 2 isoform X1 [Glycine max]
Glyma.07G148900	Brown	E3 ubiquitin-protein ligase AIRP2 isoform X1 [Glycine max]
Glyma.07G149500	Brown	thylakoid ADP,ATP carrier protein, chloroplastic [Glycine max]
Glyma.07G150700	Brown	dnaJ homolog subfamily B member 1 [Glycine max]
Glyma.07G157900	Brown	protein CHROMATIN REMODELING 19 isoform X1 [Glycine max]
Glyma.07G159000	Brown	hypothetical protein GLYMA_07G159000 [Glycine max]
Glyma.07G159300	Brown	squamosa promoter-binding-like protein 14 isoform X1 [Glycine max]
Glyma.07G162100	Brown	uncharacterized protein LOC100803516 isoform X2 [Glycine max]
Glyma.07G163700	Brown	B3 domain-containing transcription factor VRN1 [Glycine max]
Glyma.07G165300	Brown	uncharacterized protein LOC100808308 precursor [Glycine max]
Glyma.07G168900	Brown	hypothetical protein GLYMA_07G168900 [Glycine max]
Glyma.07G171600	Brown	transcription factor bHLH121 isoform X1 [Glycine max]
Glyma.07G172000	Brown	alpha,alpha-trehalose-phosphate synthase [UDP-forming] 6 [Glycine max]
Glyma.07G178400	Brown	armadillo repeat-containing protein 6 isoform X1 [Glycine max]
Glyma.07G178700	Brown	hypothetical protein GLYMA_07G178700 [Glycine max]
Glyma.07G178800	Brown	pentatricopeptide repeat-containing protein At2g15820, chloroplastic [Glycine max]
Glyma.07G179400	Brown	uncharacterized protein LOC100787804 [Glycine max]
Glyma.07G184800	Brown	K(+) efflux antiporter 3, chloroplastic isoform X2 [Glycine max]
Glyma.07G185800	Brown	DUF21 domain-containing protein At2g14520 [Glycine max]
Glyma.07G189200	Brown	probable serine/threonine-protein kinase abkC [Glycine max]
Glyma.07G189900	Brown	external alternative NAD(P)H-ubiquinone oxidoreductase B2, mitochondrial [Glycine max]
Glyma.07G195700	Brown	uncharacterized protein LOC100778373 [Glycine max]
Glyma.07G196900	Brown	GTP-binding protein At2g22870 [Glycine max]
Glyma.07G197900	Brown	protein MOS2 [Glycine max]
Glyma.07G198500	Brown	30S ribosomal protein S5 [Glycine max]
Glyma.07G199200	Brown	mitochondrial arginine transporter BAC1 [Glycine max]
Glyma.07G199900	Brown	polyubiquitin isoform X1 [Medicago truncatula]
Glyma.07G202100	Brown	guanylate-binding protein 1-like [Glycine soja]
Glyma.07G202300	Brown	isoflavone synthase 1 precursor [Glycine max]
Glyma.07G202700	Brown	transcription factor VOZ1 [Glycine max]
Glyma.07G206200	Brown	mitogen-activated protein kinase homolog MMK1 isoform X1 [Glycine max]
Glyma.07G208400	Brown	uncharacterized protein LOC114420683 [Glycine soja]
Glyma.07G212100	Brown	hypothetical protein GLYMA_07G212100 [Glycine max]
Glyma.07G213200	Brown	protein DJ-1 homolog C isoform X1 [Glycine max]
Glyma.07G213500	Brown	methylcrotonoyl-CoA carboxylase beta chain, mitochondrial [Glycine max]
Glyma.07G214300	Brown	U-box domain-containing protein 26-like [Glycine soja]
Glyma.07G215200	Brown	probable E3 ubiquitin ligase SUD1 isoform X1 [Glycine max]
Glyma.07G217800	Brown	Protein NRT1/ PTR FAMILY 8.3 isoform B [Glycine soja]
Glyma.07G218600	Brown	uncharacterized protein LOC100778905 isoform X2 [Glycine max]
Glyma.07G219200	Brown	protein ESMERALDA 1 [Glycine max]
Glyma.07G219300	Brown	Phytanoyl-CoA dioxygenase domain-containing protein 1 [Glycine soja]
Glyma.07G220200	Brown	uncharacterized protein LOC100500062 [Glycine max]
Glyma.07G221800	Brown	lecithin-cholesterol acyltransferase-like 4 [Glycine max]
Glyma.07G222000	Brown	hypothetical protein GLYMA_07G222000 [Glycine max]
Glyma.07G222900	Brown	zinc finger protein ZPR1 isoform X1 [Glycine max]
Glyma.07G224400	Brown	uncharacterized protein LOC100806548 isoform X1 [Glycine max]
Glyma.07G226900	Brown	uncharacterized protein LOC100814395 [Glycine max]
Glyma.07G228400	Brown	phosphate transporter PHO1 homolog 3 isoform X1 [Glycine max]
Glyma.07G231800	Brown	protein SMG7 [Glycine max]
Glyma.07G233000	Brown	probable protein phosphatase 2C 13 [Glycine max]
Glyma.07G233400	Brown	YTH domain-containing protein ECT4-like isoform X1 [Glycine soja]
Glyma.07G235400	Brown	hydroxymethylglutaryl-CoA lyase, mitochondrial [Glycine max]
Glyma.07G236300	Brown	beta-glucosidase-like SFR2, chloroplastic [Glycine max]
Glyma.07G241500	Brown	serine/threonine-protein phosphatase 4 regulatory subunit 3 isoform X1 [Glycine max]
Glyma.07G244300	Brown	pumilio homolog 24 isoform X1 [Glycine max]
Glyma.07G244900	Brown	aggrecan core protein [Glycine max]
Glyma.07G246900	Brown	ubiquitin-like-specific protease ESD4 isoform X1 [Glycine max]
Glyma.07G247900	Brown	uncharacterized protein LOC114420042 [Glycine soja]
Glyma.07G248800	Brown	uncharacterized protein LOC100809377 [Glycine max]
Glyma.07G251200	Brown	CASP-like protein 1E1 [Glycine max]
Glyma.07G251400	Brown	uncharacterized protein LOC100793622 [Glycine max]
Glyma.07G253300	Brown	uncharacterized protein At4g15545 [Glycine max]
Glyma.07G254700	Brown	UDP-glucose flavonoid 3-O-glucosyltransferase 7 [Glycine max]
Glyma.07G255200	Brown	uncharacterized protein LOC100798920 isoform X2 [Glycine max]
Glyma.07G255700	Brown	;;,4-beta-D-glucanase [Glycine max]
Glyma.07G256100	Brown	;;,4-beta-D-glucanase [Glycine max]
Glyma.07G256900	Brown	uncharacterized protein LOC100783018 [Glycine max]
Glyma.07G257200	Brown	probable E3 ubiquitin-protein ligase LUL4 [Glycine max]
Glyma.07G258100	Brown	uncharacterized protein LOC100809917 [Glycine max]
Glyma.07G260100	Brown	uncharacterized protein LOC100815796 [Glycine max]
Glyma.07G260802	Brown	hypothetical protein GLYMA_07G260800 [Glycine max]
Glyma.07G265000	Brown	uncharacterized protein LOC100800496 [Glycine max]
Glyma.07G265600	Brown	E3 ubiquitin-protein ligase UPL5 isoform X1 [Glycine max]
Glyma.07G265800	Brown	F-box protein CPR1 isoform C [Glycine soja]
Glyma.07G266900	Brown	protein NAR1 isoform X1 [Glycine max]
Glyma.07G270300	Brown	uncharacterized protein LOC100802991 isoform X2 [Glycine max]
Glyma.07G270400	Brown	sodium/hydrogen exchanger 6 isoform X1 [Glycine max]
Glyma.07G271400	Brown	PHD5 [Glycine max]
Glyma.07G273000	Brown	uncharacterized protein LOC100808838 isoform X1 [Glycine max]
Glyma.07G273800	Brown	type I inositol polyphosphate 5-phosphatase 12 isoform X1 [Glycine max]
Glyma.08G001000	Brown	phosphoribosylformylglycinamidine cyclo-ligase, chloroplastic/mitochondrial [Glycine max]
Glyma.08G002100	Brown	lipase-like PAD4 [Glycine soja]
Glyma.08G002800	Brown	uncharacterized protein LOC100805323 [Glycine max]
Glyma.08G002900	Brown	cyclin-dependent kinase E-1 [Glycine max]
Glyma.08G003300	Brown	CBS domain-containing protein CBSCBSPB3 [Glycine max]
Glyma.08G004900	Brown	TOM1-like protein 5 [Glycine max]
Glyma.08G005000	Brown	ferrochelatase-2, chloroplastic isoform X1 [Glycine max]
Glyma.08G005100	Brown	protein kinase 3 [Glycine max]
Glyma.08G007100	Brown	uncharacterized protein LOC100527878 [Glycine max]
Glyma.08G008000	Brown	hypothetical protein GLYMA_08G008000 [Glycine max]
Glyma.08G012100	Brown	general transcription factor IIE subunit 2 [Glycine max]
Glyma.08G012400	Brown	probable DEAD-box ATP-dependent RNA helicase 48 [Glycine max]
Glyma.08G014300	Brown	glutamate--cysteine ligase, chloroplastic-like [Glycine soja]
Glyma.08G014400	Brown	5-amino-6-(5-phospho-D-ribitylamino)uracil phosphatase, chloroplastic [Glycine max]
Glyma.08G016300	Brown	uncharacterized protein LOC100816369 isoform X1 [Glycine max]
Glyma.08G016400	Brown	general transcription and DNA repair factor IIH helicase subunit XPB1 isoform X1 [Glycine max]
Glyma.08G016800	Brown	BTB/POZ domain-containing protein At1g63850 [Glycine max]
Glyma.08G019400	Brown	ribosome biogenesis ATPase RIX7 isoform X1 [Glycine max]
Glyma.08G019500	Brown	putative protease [Glycine max]
Glyma.08G019667	Brown	Calcium-dependent protein kinase 15 [Glycine soja]
Glyma.08G020900	Brown	ethylene-responsive transcription factor CRF2 [Glycine max]
Glyma.08G023000	Brown	uncharacterized protein LOC100781803 isoform X1 [Glycine max]
Glyma.08G023300	Brown	dynamin-related protein 5A [Glycine max]
Glyma.08G025100	Brown	bidirectional sugar transporter SWEET4 isoform X2 [Glycine max]
Glyma.08G026000	Brown	hypothetical protein GLYMA_08G026000 [Glycine max]
Glyma.08G026500	Brown	serine/threonine-protein kinase STY13 [Glycine max]
Glyma.08G028000	Brown	homeobox-DDT domain protein RLT3 [Glycine max]
Glyma.08G029100	Brown	tetraspanin-2 [Glycine max]
Glyma.08G033500	Brown	uncharacterized protein LOC100802486 [Glycine max]
Glyma.08G034700	Brown	protein phosphatase 1 regulatory subunit 7-like [Glycine max]
Glyma.08G035200	Brown	CRS2-associated factor 1, chloroplastic [Glycine max]
Glyma.08G035400	Brown	putative lactoylglutathione lyase [Glycine max]
Glyma.08G037300	Brown	cyclin-dependent kinase F-1 [Glycine max]
Glyma.08G037400	Brown	protein tesmin/TSO1-like CXC 5 isoform X1 [Glycine max]
Glyma.08G038100	Brown	chloroplast processing peptidase [Glycine max]
Glyma.08G040700	Brown	aluminum-activated malate transporter 9 isoform X1 [Glycine max]
Glyma.08G040800	Brown	uncharacterized protein LOC100785888 [Glycine max]
Glyma.08G041700	Brown	hypothetical protein GLYMA_08G041700 [Glycine max]
Glyma.08G042200	Brown	protein XAP5 CIRCADIAN TIMEKEEPER-like [Glycine max]
Glyma.08G046000	Brown	E3 ubiquitin protein ligase RIE1 [Glycine max]
Glyma.08G046100	Brown	40S ribosomal protein S2-4-like [Glycine soja]
Glyma.08G048000	Brown	uncharacterized protein LOC100815813 [Glycine max]
Glyma.08G048900	Brown	dehydrin Xero 1 [Glycine max]
Glyma.08G052400	Brown	glutaredoxin domain-containing protein [Glycine max]
Glyma.08G052600	Brown	HMG I/Y like protein [Glycine max]
Glyma.08G055100	Brown	uncharacterized protein At3g17950 [Glycine max]
Glyma.08G055400	Brown	uncharacterized protein LOC100788364 isoform X1 [Glycine max]
Glyma.08G058400	Brown	sphingosine kinase 1 isoform X1 [Glycine max]
Glyma.08G059700	Brown	sugar carrier protein C [Glycine max]
Glyma.08G061500	Brown	pentatricopeptide repeat-containing protein At1g55890, mitochondrial [Glycine max]
Glyma.08G061900	Brown	calcium/calmodulin-regulated receptor-like kinase 1 isoform X1 [Glycine max]
Glyma.08G067100	Brown	dynamin-related protein 3A [Glycine max]
Glyma.08G067400	Brown	KH domain-containing protein HEN4 isoform X1 [Glycine max]
Glyma.08G067700	Brown	protein EXECUTER 1, chloroplastic [Glycine max]
Glyma.08G068300	Brown	hypothetical protein D0Y65_019824 [Glycine soja]
Glyma.08G070000	Brown	protein DMR6-LIKE OXYGENASE 1 [Glycine max]
Glyma.08G071300	Brown	protein EXORDIUM-like 2 [Glycine max]
Glyma.08G072400	Brown	copper-transporting ATPase PAA1, chloroplastic-like isoform X1 [Glycine soja]
Glyma.08G073800	Brown	uncharacterized protein LOC100782682 [Glycine max]
Glyma.08G078200	Brown	mitogen-activated protein kinase kinase kinase 1 isoform X1 [Glycine max]
Glyma.08G078400	Brown	hypothetical protein GLYMA_08G078400 [Glycine max]
Glyma.08G079500	Brown	DNA polymerase delta subunit 4 isoform B [Glycine soja]
Glyma.08G081500	Brown	histidinol dehydrogenase, chloroplastic [Glycine max]
Glyma.08G081700	Brown	uncharacterized protein LOC100803184 [Glycine max]
Glyma.08G087700	Brown	U6 small nuclear RNA (adenine-(43)-N(6))-methyltransferase [Glycine max]
Glyma.08G090400	Brown	protein SLOW GREEN 1, chloroplastic [Glycine max]
Glyma.08G092000	Brown	Na+/H+ antiporter [Glycine max]
Glyma.08G092900	Brown	pentatricopeptide repeat-containing protein At4g33170 [Glycine max]
Glyma.08G093400	Brown	heterodimeric geranylgeranyl pyrophosphate synthase small subunit, chloroplastic [Glycine soja]
Glyma.08G094500	Brown	uncharacterized protein LOC100792580 [Glycine max]
Glyma.08G094700	Brown	uncharacterized protein LOC100793641 [Glycine max]
Glyma.08G095000	Brown	putative clathrin assembly protein At2g01600 [Glycine max]
Glyma.08G100502	Brown	F-box/FBD/LRR-repeat protein At1g13570-like isoform X1 [Glycine soja]
Glyma.08G101400	Brown	uncharacterized protein LOC100810654 [Glycine max]
Glyma.08G102600	Brown	Cyclin-dependent kinase G-2 isoform B [Glycine soja]
Glyma.08G103100	Brown	U-box domain-containing protein 6 [Glycine max]
Glyma.08G103300	Brown	endoplasmic reticulum metallopeptidase 1 [Glycine max]
Glyma.08G106300	Brown	protein WHAT'S THIS FACTOR 1 homolog [Glycine max]
Glyma.08G106500	Brown	pentatricopeptide repeat-containing protein At5g27270 [Glycine max]
Glyma.08G107200	Brown	hypothetical protein GLYMA_08G107200, partial [Glycine max]
Glyma.08G108300	Brown	unknown, partial [Glycine max]
Glyma.08G108600	Brown	heat stress transcription factor 15 [Glycine max]
Glyma.08G109700	Brown	DnaJ-like protein [Glycine max]
Glyma.08G112300	Brown	uncharacterized protein LOC100499687 precursor [Glycine max]
Glyma.08G113100	Brown	pentatricopeptide repeat-containing protein At4g32450, mitochondrial [Glycine max]
Glyma.08G113300	Brown	uncharacterized protein LOC100781807 [Glycine max]
Glyma.08G116500	Brown	CBL-interacting serine/threonine-protein kinase 12 [Glycine max]
Glyma.08G117200	Brown	shaggy-related protein kinase eta [Glycine max]
Glyma.08G118400	Brown	putative complex I intermediate-associated protein [Glycine max]
Glyma.08G122000	Brown	uncharacterized protein LOC100780705 isoform X1 [Glycine max]
Glyma.08G123200	Brown	uncharacterized protein LOC100779634 [Glycine max]
Glyma.08G124300	Brown	translocase of chloroplast 159, chloroplastic-like [Glycine soja]
Glyma.08G126400	Brown	ubiquitin-like domain-containing CTD phosphatase-like [Glycine max]
Glyma.08G126600	Brown	magnesium transporter MRS2-4 [Glycine max]
Glyma.08G129600	Brown	cationic amino acid transporter 1 [Glycine max]
Glyma.08G131100	Brown	pentatricopeptide repeat-containing protein At1g13040, mitochondrial [Glycine max]
Glyma.08G131400	Brown	uncharacterized protein LOC100802840 [Glycine max]
Glyma.08G131775	Brown	hypothetical protein GLYMA_08G131800, partial [Glycine max]
Glyma.08G133500	Brown	pentatricopeptide repeat-containing protein At4g02750 isoform X1 [Glycine max]
Glyma.08G134400	Brown	chaperone protein dnaJ A6, chloroplastic isoform X1 [Glycine max]
Glyma.08G134600	Brown	probable LRR receptor-like serine/threonine-protein kinase At5g10290 [Glycine max]
Glyma.08G134900	Brown	F-box/kelch-repeat protein At3g23880 [Glycine max]
Glyma.08G135100	Brown	ubiquitin carboxyl-terminal hydrolase 4 isoform X2 [Glycine max]
Glyma.08G135900	Brown	uncharacterized protein LOC100814579 isoform X1 [Glycine max]
Glyma.08G137600	Brown	ethylene-responsive transcription factor [Glycine max]
Glyma.08G139900	Brown	nucleolin [Glycine max]
Glyma.08G147500	Brown	uncharacterized protein LOC100800162 [Glycine max]
Glyma.08G148000	Brown	protein NRT1/ PTR FAMILY 8.3 [Glycine max]
Glyma.08G148500	Brown	hypothetical protein GLYMA_08G148500 [Glycine max]
Glyma.08G148900	Brown	uncharacterized protein LOC100808873 isoform X1 [Glycine max]
Glyma.08G149300	Brown	hypothetical protein GLYMA_08G149300 [Glycine max]
Glyma.08G149600	Brown	hyphally regulated cell wall protein 1 isoform X1 [Glycine max]
Glyma.08G150800	Brown	uroporphyrinogen-III C-methyltransferase [Glycine max]
Glyma.08G151700	Brown	uncharacterized protein LOC100811197 [Glycine max]
Glyma.08G152400	Brown	clustered mitochondria protein isoform X2 [Glycine max]
Glyma.08G152800	Brown	DNA damage-repair/toleration protein DRT100-like [Glycine soja]
Glyma.08G153100	Brown	nucleolin 2 isoform X1 [Glycine max]
Glyma.08G153200	Brown	zinc finger A20 and AN1 domain-containing stress-associated protein 5-like [Glycine max]
Glyma.08G155000	Brown	uncharacterized protein LOC100820089 [Glycine max]
Glyma.08G155100	Brown	hypothetical protein glysoja_008563 [Glycine soja]
Glyma.08G156900	Brown	mitogen-activated protein kinase kinase kinase 3 isoform X1 [Glycine max]
Glyma.08G157700	Brown	citrate synthase, mitochondrial [Glycine max]
Glyma.08G157800	Brown	GTP 3',8-cyclase, mitochondrial isoform X1 [Glycine max]
Glyma.08G158400	Brown	AAA-ATPase At4g25835 [Glycine max]
Glyma.08G158600	Brown	major facilitator superfamily domain-containing protein 12 isoform X1 [Glycine max]
Glyma.08G161000	Brown	CTP synthase isoform X1 [Glycine max]
Glyma.08G162000	Brown	DEAD-box ATP-dependent RNA helicase 47A [Glycine max]
Glyma.08G162200	Brown	YTH domain-containing family protein 1 isoform X1 [Glycine max]
Glyma.08G164100	Brown	inosine-5'-monophosphate dehydrogenase [Glycine soja]
Glyma.08G164500	Brown	uncharacterized protein LOC100795419 isoform X1 [Glycine max]
Glyma.08G165600	Brown	DEAD-box ATP-dependent RNA helicase 36 [Glycine max]
Glyma.08G165900	Brown	uncharacterized protein LOC100799639 [Glycine max]
Glyma.08G168700	Brown	protein unc-45 homolog A [Glycine max]
Glyma.08G170400	Brown	probable BOI-related E3 ubiquitin-protein ligase 3 [Glycine soja]
Glyma.08G172600	Brown	protein FAR1-RELATED SEQUENCE 6 [Glycine max]
Glyma.08G173200	Brown	protein RRNAD1 isoform X1 [Glycine max]
Glyma.08G173300	Brown	ribosomal L1 domain-containing protein 1 [Glycine max]
Glyma.08G174100	Brown	hypothetical protein D0Y65_020835 [Glycine soja]
Glyma.08G175500	Brown	ubiquitin carboxyl-terminal hydrolase 25 [Glycine max]
Glyma.08G176700	Brown	pentatricopeptide repeat-containing protein At5g09450, mitochondrial [Glycine max]
Glyma.08G178800	Brown	probable protein phosphatase 2C 9 [Glycine max]
Glyma.08G179100	Brown	potassium transporter 7 [Glycine max]
Glyma.08G182100	Brown	cytochrome P450 71D10 isoform X2 [Glycine max]
Glyma.08G184000	Brown	uncharacterized protein LOC100789962 [Glycine max]
Glyma.08G185500	Brown	protein RETICULATA-RELATED 1, chloroplastic [Glycine max]
Glyma.08G185700	Brown	uncharacterized protein LOC100794179 isoform X1 [Glycine max]
Glyma.08G186800	Brown	cell division control protein 48 homolog C [Glycine max]
Glyma.08G187000	Brown	putative importin subunit beta-4 isoform B [Glycine soja]
Glyma.08G187100	Brown	membralin-like protein At1g60995 isoform X1 [Glycine max]
Glyma.08G188000	Brown	uncharacterized protein LOC100811199 [Glycine max]
Glyma.08G188300	Brown	serine/threonine-protein kinase SRK2A isoform X1 [Glycine max]
Glyma.08G189900	Brown	telomere repeat-binding factor 4-like isoform X1 [Glycine soja]
Glyma.08G192100	Brown	putative F-box/FBD/LRR-repeat protein At1g78840 [Glycine max]
Glyma.08G193700	Brown	DEAD-box ATP-dependent RNA helicase 20 [Glycine max]
Glyma.08G195200	Brown	serine/threonine protein phosphatase 2A 55 kDa regulatory subunit B beta isoform isoform X1 [Glycine max]
Glyma.08G196400	Brown	uncharacterized protein At1g51745 [Glycine soja]
Glyma.08G196800	Brown	IAA-amino acid hydrolase ILR1-like 4 [Glycine max]
Glyma.08G199900	Brown	mitochondrial-processing peptidase subunit alpha [Glycine max]
Glyma.08G200400	Brown	protein IQ-DOMAIN 14-like [Glycine soja]
Glyma.08G200500	Brown	Poly(A) polymerase [Glycine soja]
Glyma.08G202000	Brown	homeobox-leucine zipper protein ATHB-15 isoform X1 [Glycine max]
Glyma.08G203400	Brown	peroxisome biogenesis protein 2 isoform X1 [Glycine max]
Glyma.08G205900	Brown	hypothetical protein glysoja_029233 [Glycine soja]
Glyma.08G207200	Brown	protein TIC 20, chloroplastic [Glycine max]
Glyma.08G207700	Brown	F-box/kelch-repeat protein [Glycine max]
Glyma.08G209700	Brown	uncharacterized protein LOC100780886 [Glycine max]
Glyma.08G212200	Brown	hypothetical protein GLYMA_08G212200 [Glycine max]
Glyma.08G213500	Brown	uncharacterized protein LOC100792250 [Glycine max]
Glyma.08G218100	Brown	cinnamoyl-CoA reductase 1 [Glycine max]
Glyma.08G220500	Brown	uncharacterized protein LOC100808512 isoform X1 [Glycine max]
Glyma.08G221800	Brown	GATA transcription factor 28 isoform A [Glycine soja]
Glyma.08G224200	Brown	7-dehydrocholesterol reductase-like [Glycine max]
Glyma.08G226100	Brown	uncharacterized protein LOC100779278 isoform X1 [Glycine max]
Glyma.08G226933	Brown	uncharacterized protein LOC113864501 isoform X1 [Abrus precatorius]
Glyma.08G227900	Brown	uncharacterized protein LOC100790310 [Glycine max]
Glyma.08G228000	Brown	vacuolar protein sorting-associated protein 36 [Glycine max]
Glyma.08G228800	Brown	Phospholipid-transporting ATPase 1 [Glycine soja]
Glyma.08G231800	Brown	SAFB-like transcription modulator [Glycine max]
Glyma.08G232000	Brown	prohibitin-3, mitochondrial [Glycine max]
Glyma.08G234600	Brown	ALA-interacting subunit 3-like [Glycine max]
Glyma.08G236200	Brown	uncharacterized protein At4g15545 [Glycine max]
Glyma.08G237500	Brown	ATP-dependent zinc metalloprotease FTSH 12, chloroplastic [Glycine max]
Glyma.08G238000	Brown	immune-associated nucleotide-binding protein 9 [Glycine max]
Glyma.08G238400	Brown	hypothetical protein GLYMA_08G238400 [Glycine max]
Glyma.08G238900	Brown	hypothetical protein GLYMA_08G238900 [Glycine max]
Glyma.08G239300	Brown	FT-interacting protein 1 [Glycine max]
Glyma.08G239400	Brown	uncharacterized protein LOC100808861 [Glycine max]
Glyma.08G239900	Brown	patellin-3 isoform X1 [Glycine max]
Glyma.08G240300	Brown	sucrose non-fermenting-1 related protein kinase [Glycine max]
Glyma.08G240800	Brown	transcription factor [Glycine max]
Glyma.08G241300	Brown	probable mitochondrial saccharopine dehydrogenase-like oxidoreductase At5g39410 [Glycine max]
Glyma.08G241400	Brown	uncharacterized protein LOC100784283 [Glycine max]
Glyma.08G242100	Brown	chaperone protein ClpB3, chloroplastic isoform X1 [Glycine max]
Glyma.08G242800	Brown	zinc finger RNA-binding protein [Glycine max]
Glyma.08G244500	Brown	UDP-glycosyltransferase 83A1 [Glycine max]
Glyma.08G244600	Brown	UDP-glycosyltransferase 83A1 [Glycine max]
Glyma.08G245400	Brown	exocyst complex component EXO70E2 [Glycine max]
Glyma.08G246300	Brown	probable endo-1,3(4)-beta-glucanase ARB_01444 [Glycine max]
Glyma.08G246400	Brown	ninja-family protein AFP3 [Glycine max]
Glyma.08G247400	Brown	transcription initiation factor TFIID subunit 8 [Glycine max]
Glyma.08G247800	Brown	receptor-like protein kinase ANXUR2 [Glycine max]
Glyma.08G253000	Brown	phosphatidylinositol 4-kinase gamma 7 [Glycine max]
Glyma.08G253600	Brown	F-box/kelch-repeat protein At5g15710-like isoform X1 [Glycine soja]
Glyma.08G253800	Brown	DNA-directed RNA polymerase 2B, chloroplastic/mitochondrial isoform X5 [Glycine max]
Glyma.08G259100	Brown	probable protein phosphatase 2C 33 [Glycine soja]
Glyma.08G259500	Brown	probable aldo-keto reductase 2 [Glycine max]
Glyma.08G260200	Brown	aluminum-activated malate transporter 4 [Glycine max]
Glyma.08G263800	Brown	uncharacterized protein LOC100817358 isoform X1 [Glycine max]
Glyma.08G267400	Brown	Ubiquitin-conjugating enzyme E2-17 kDa [Glycine soja]
Glyma.08G269700	Brown	ASC1-like protein [Glycine max]
Glyma.08G271402	Brown	uncharacterized protein LOC114423003 [Glycine soja]
Glyma.08G272200	Brown	hypothetical protein GLYMA_08G272200 [Glycine max]
Glyma.08G272500	Brown	Abscisic acid receptor PYR1 [Glycine soja]
Glyma.08G272800	Brown	protein SPT2 homolog [Glycine max]
Glyma.08G273000	Brown	uncharacterized protein LOC100776078 isoform X1 [Glycine max]
Glyma.08G273300	Brown	protein RMD5 homolog [Glycine max]
Glyma.08G274200	Brown	Transcription factor bHLH93 [Glycine soja]
Glyma.08G274400	Brown	serine hydroxymethyltransferase 3 [Glycine max]
Glyma.08G276900	Brown	uncharacterized protein LOC100792782 [Glycine max]
Glyma.08G279800	Brown	kinesin-like protein KIN-14B isoform X1 [Glycine max]
Glyma.08G284800	Brown	signal recognition particle receptor subunit beta [Glycine max]
Glyma.08G290700	Brown	eukaryotic translation initiation factor 3 subunit G [Glycine max]
Glyma.08G290900	Brown	protein PLASTID REDOX INSENSITIVE 2, chloroplastic [Glycine max]
Glyma.08G296800	Brown	alpha-amylase 3, chloroplastic isoform X1 [Glycine max]
Glyma.08G297100	Brown	uncharacterized protein LOC100800156 [Glycine max]
Glyma.08G299900	Brown	delta(8)-fatty-acid desaturase 2-like [Glycine max]
Glyma.08G300100	Brown	cullin-3A isoform X1 [Glycine max]
Glyma.08G300400	Brown	uncharacterized protein LOC100807624 isoform X1 [Glycine max]
Glyma.08G300700	Brown	probable methyltransferase PMT2 isoform X1 [Glycine max]
Glyma.08G300800	Brown	uncharacterized protein LOC100808678 isoform X2 [Glycine max]
Glyma.08G302500	Brown	transcription factor STF2 [Glycine max]
Glyma.08G303000	Brown	DEAD-box ATP-dependent RNA helicase 53, mitochondrial [Glycine max]
Glyma.08G303200	Brown	probable polygalacturonase [Glycine max]
Glyma.08G305500	Brown	hypothetical protein GLYMA_08G305500 [Glycine max]
Glyma.08G309000	Brown	uncharacterized protein LOC100785700 isoform X1 [Glycine max]
Glyma.08G310300	Brown	zinc finger BED domain-containing protein RICESLEEPER 2 [Glycine max]
Glyma.08G312300	Brown	tryptophan synthase beta chain 1 [Glycine max]
Glyma.08G315200	Brown	uncharacterized protein LOC100783413 isoform X1 [Glycine max]
Glyma.08G316500	Brown	calmodulin-like domain protein kinase isoenzyme gamma [Glycine max]
Glyma.08G317100	Brown	ATP synthase gamma chain, chloroplastic [Glycine max]
Glyma.08G319800	Brown	CCR4-NOT transcription complex subunit 9 [Glycine max]
Glyma.08G322000	Brown	grpE protein homolog 2, mitochondrial [Glycine max]
Glyma.08G324000	Brown	uncharacterized protein LOC100801960 [Glycine max]
Glyma.08G324200	Brown	sodium/hydrogen exchanger 4 isoform X1 [Glycine max]
Glyma.08G325300	Brown	uncharacterized protein LOC100804602 [Glycine max]
Glyma.08G326100	Brown	vacuolar protein 8 [Glycine max]
Glyma.08G327500	Brown	putative 30S ribosomal protein S10, chloroplastic [Glycine max]
Glyma.08G329300	Brown	nuclear transcription factor Y subunit B-3 [Glycine max]
Glyma.08G330300	Brown	poly(A)-specific ribonuclease PARN isoform X1 [Glycine max]
Glyma.08G333700	Brown	uncharacterized protein LOC100791735 [Glycine max]
Glyma.08G334000	Brown	alpha-glucan phosphorylase, H isozyme [Glycine max]
Glyma.08G335600	Brown	heterogeneous nuclear ribonucleoprotein F [Glycine max]
Glyma.08G340000	Brown	nucleolar GTP-binding protein 1 isoform X1 [Glycine max]
Glyma.08G340200	Brown	dynamin-related protein 1E [Glycine max]
Glyma.08G340900	Brown	metacaspase-1 [Glycine max]
Glyma.08G342100	Brown	hypothetical protein GLYMA_08G342100 [Glycine max]
Glyma.08G342500	Brown	ultraviolet-B receptor UVR8 isoform X1 [Glycine max]
Glyma.08G343300	Brown	poly(A)-specific ribonuclease PARN-like [Glycine max]
Glyma.08G343600	Brown	hypothetical protein CR513_06833, partial [Mucuna pruriens]
Glyma.08G344000	Brown	probable sodium/metabolite cotransporter BASS3, chloroplastic [Glycine max]
Glyma.08G352500	Brown	pentatricopeptide repeat-containing protein At5g48730, chloroplastic [Glycine max]
Glyma.08G354300	Brown	cyclin-dependent kinase inhibitor 4 [Glycine max]
Glyma.08G354600	Brown	protein root UVB sensitive 4 [Glycine max]
Glyma.08G354800	Brown	DMT superfamily protein [Glycine max]
Glyma.08G355000	Brown	putative receptor protein kinase ZmPK1 [Glycine max]
Glyma.08G355600	Brown	vesicle-associated membrane protein 7 [Vigna unguiculata]
Glyma.08G356100	Brown	F-box/kelch-repeat protein At3g24760 [Glycine max]
Glyma.08G356700	Brown	tetratricopeptide repeat protein 1 [Glycine max]
Glyma.08G361700	Brown	casein kinase 1-like protein HD16 [Glycine max]
Glyma.08G362200	Brown	uncharacterized protein LOC100806389 isoform X1 [Glycine max]
Glyma.08G363400	Brown	uncharacterized protein LOC100809409 [Glycine max]
Glyma.08G367700	Brown	hypothetical protein GLYMA_08G367700 [Glycine max]
Glyma.08G368101	Brown	Lysine-specific demethylase JMJ25 [Glycine soja]
Glyma.09G000500	Brown	protein EMSY-LIKE 3 isoform X1 [Glycine max]
Glyma.09G003900	Brown	Autophagy-related protein 8C isoform B, partial [Glycine soja]
Glyma.09G015400	Brown	serine/threonine-protein kinase D6PKL2 [Glycine max]
Glyma.09G018400	Brown	transmembrane protein 64 [Glycine max]
Glyma.09G019300	Brown	protein FAR1-RELATED SEQUENCE 6 [Glycine max]
Glyma.09G020900	Brown	uncharacterized protein At4g37920 [Glycine max]
Glyma.09G021400	Brown	protein ROOT HAIR DEFECTIVE 3 homolog 2 [Glycine max]
Glyma.09G023300	Brown	nuclear intron maturase 2, mitochondrial [Glycine max]
Glyma.09G024600	Brown	WPP domain-associated protein [Glycine max]
Glyma.09G026200	Brown	uncharacterized protein LOC100778252 [Glycine max]
Glyma.09G029100	Brown	probable folate-biopterin transporter 7 [Glycine max]
Glyma.09G031000	Brown	hypothetical protein GLYMA_09G031000 [Glycine max]
Glyma.09G031200	Brown	YTH domain-containing family protein 2 [Glycine soja]
Glyma.09G032800	Brown	uncharacterized protein LOC100812282 [Glycine max]
Glyma.09G036300	Brown	ubiquitin-conjugating enzyme E2 32 [Glycine max]
Glyma.09G037900	Brown	serine/threonine-protein phosphatase 4 regulatory subunit 3 isoform X2 [Glycine max]
Glyma.09G038700	Brown	hypothetical protein D0Y65_023111 [Glycine soja]
Glyma.09G042300	Brown	condensin-2 complex subunit H2 [Glycine max]
Glyma.09G044000	Brown	chaperone protein dnaJ 49 [Glycine max]
Glyma.09G044800	Brown	xyloglucan 6-xylosyltransferase 2 [Glycine max]
Glyma.09G046500	Brown	cullin-1 [Glycine max]
Glyma.09G046800	Brown	sucrose nonfermenting 4-like protein isoform X3 [Glycine max]
Glyma.09G049800	Brown	protein PLASTID TRANSCRIPTIONALLY ACTIVE 14 [Glycine max]
Glyma.09G051800	Brown	uncharacterized protein LOC100797913 [Glycine max]
Glyma.09G052000	Brown	copper-transporting ATPase RAN1 [Glycine max]
Glyma.09G052600	Brown	hypothetical protein GLYMA_09G052600 [Glycine max]
Glyma.09G052700	Brown	potassium transporter 10 [Glycine max]
Glyma.09G056100	Brown	adagio protein 1 [Glycine max]
Glyma.09G057300	Brown	putative glucose-6-phosphate 1-epimerase [Glycine max]
Glyma.09G059100	Brown	uncharacterized protein LOC100814792 [Glycine max]
Glyma.09G059800	Brown	protein CHLOROPLAST IMPORT APPARATUS 2-like isoform X1 [Glycine soja]
Glyma.09G062200	Brown	uncharacterized protein LOC100500481 [Glycine max]
Glyma.09G068800	Brown	uncharacterized protein LOC100814801 [Glycine max]
Glyma.09G070300	Brown	aldehyde dehydrogenase family 7 member B1 [Glycine max]
Glyma.09G071000	Brown	protein LAZ1 homolog 2 isoform X3 [Glycine max]
Glyma.09G072200	Brown	auxin response factor 19 [Glycine max]
Glyma.09G072400	Brown	DEAD-box ATP-dependent RNA helicase 17-like [Glycine soja]
Glyma.09G084600	Brown	periodic tryptophan protein 2 [Glycine max]
Glyma.09G086200	Brown	p21-activated protein kinase-interacting protein 1-like [Glycine max]
Glyma.09G088300	Brown	hypothetical protein GLYMA_09G088300 [Glycine max]
Glyma.09G099000	Brown	B-box zinc finger protein 22 [Glycine max]
Glyma.09G101300	Brown	probable sugar phosphate/phosphate translocator At1g06470 [Glycine max]
Glyma.09G103300	Brown	EEF1A lysine methyltransferase 1 isoform X1 [Glycine max]
Glyma.09G104600	Brown	histone-lysine N-methyltransferase ATXR4 isoform X1 [Glycine soja]
Glyma.09G115100	Brown	zinc finger protein BRUTUS isoform X1 [Glycine max]
Glyma.09G116400	Brown	trihelix transcription factor GT-2 [Glycine max]
Glyma.09G117400	Brown	cytochrome P450 734A1 [Glycine max]
Glyma.09G120400	Brown	uncharacterized protein LOC100793128 [Glycine max]
Glyma.09G121700	Brown	protein kinase family protein [Glycine max]
Glyma.09G123900	Brown	hypothetical protein GLYMA_09G123900 [Glycine max]
Glyma.09G128500	Brown	SPX domain-containing membrane protein At4g22990 isoform X1 [Glycine max]
Glyma.09G129300	Brown	uncharacterized protein LOC100809082 [Glycine max]
Glyma.09G131400	Brown	hypothetical protein GLYMA_09G131400 [Glycine max]
Glyma.09G133200	Brown	proline--tRNA ligase, chloroplastic/mitochondrial [Glycine max]
Glyma.09G137500	Brown	tripeptidyl-peptidase 2-like [Glycine soja]
Glyma.09G138100	Brown	oxalate--CoA ligase [Glycine max]
Glyma.09G138300	Brown	O-glucosyltransferase rumi homolog isoform X2 [Glycine max]
Glyma.09G139600	Brown	Low-temperature-induced 65 kDa protein [Glycine soja]
Glyma.09G145800	Brown	F-box protein At4g00755 [Glycine max]
Glyma.09G146200	Brown	probable transcriptional regulator SLK2 [Glycine soja]
Glyma.09G147300	Brown	post-GPI attachment to proteins factor 3-like [Glycine soja]
Glyma.09G147400	Brown	ABC transporter B family member 28 isoform X1 [Glycine max]
Glyma.09G150200	Brown	glycosyltransferase family 64 protein C4 [Glycine max]
Glyma.09G152100	Brown	uncharacterized protein LOC100306446 [Glycine max]
Glyma.09G154900	Brown	hypothetical protein GLYMA_09G154900 [Glycine max]
Glyma.09G162300	Brown	Transposon Tf2-6 polyprotein [Glycine soja]
Glyma.09G164500	Brown	probable metal-nicotianamine transporter YSL7 [Glycine max]
Glyma.09G165100	Brown	peptidoglycan-binding LysM domain-containing protein [Glycine max]
Glyma.09G165200	Brown	E3 ubiquitin-protein ligase RING1-like [Glycine max]
Glyma.09G166000	Brown	hypothetical protein GLYMA_09G166000 [Glycine max]
Glyma.09G171000	Brown	nucleolar protein 10 [Glycine max]
Glyma.09G171900	Brown	UV-B-induced protein At3g17800, chloroplastic [Glycine max]
Glyma.09G173000	Brown	NF-X1-type zinc finger protein NFXL1 [Glycine max]
Glyma.09G174200	Brown	protein TIFY 6B isoform X1 [Glycine max]
Glyma.09G177000	Brown	prostaglandin E synthase 2 [Glycine max]
Glyma.09G177200	Brown	protein IQ-DOMAIN 1 isoform X1 [Glycine max]
Glyma.09G178000	Brown	uncharacterized protein LOC778073 isoform X1 [Glycine max]
Glyma.09G178600	Brown	hypothetical protein GLYMA_09G178600 [Glycine max]
Glyma.09G183900	Brown	CRM-domain containing factor CFM3, chloroplastic/mitochondrial [Glycine max]
Glyma.09G188300	Brown	probable ADP-ribosylation factor GTPase-activating protein AGD14 isoform X1 [Glycine max]
Glyma.09G188900	Brown	trihelix transcription factor ASIL2 [Glycine max]
Glyma.09G192200	Brown	protein LIKE COV 1 [Glycine max]
Glyma.09G192400	Brown	WAS/WASL-interacting protein family member 1 isoform X1 [Glycine max]
Glyma.09G192600	Brown	cyclin-dependent kinase F-1 [Glycine max]
Glyma.09G193600	Brown	casein kinase 1-like protein 3 isoform X2 [Glycine max]
Glyma.09G193900	Brown	ninja-family protein mc410 [Glycine max]
Glyma.09G196300	Brown	plant intracellular Ras-group-related LRR protein 4 [Glycine max]
Glyma.09G197700	Brown	probable serine/threonine-protein kinase sky1 [Glycine max]
Glyma.09G198500	Brown	Heterogeneous nuclear ribonucleoprotein F, partial [Glycine soja]
Glyma.09G199000	Brown	O-fucosyltransferase 39 isoform X1 [Glycine max]
Glyma.09G199800	Brown	AP2-like ethylene-responsive transcription factor AIL6 [Glycine max]
Glyma.09G199900	Brown	Receptor-like cytosolic serine/threonine-protein kinase RBK1 [Glycine soja]
Glyma.09G200000	Brown	uncharacterized protein LOC100776834 [Glycine max]
Glyma.09G202100	Brown	probable cytosolic oligopeptidase A [Glycine max]
Glyma.09G203100	Brown	uncharacterized protein LOC100806410 [Glycine max]
Glyma.09G206600	Brown	heat shock factor protein HSF8 [Glycine max]
Glyma.09G208400	Brown	uncharacterized protein LOC100814434 [Glycine max]
Glyma.09G209100	Brown	protein IWS1 homolog 1 [Glycine max]
Glyma.09G209200	Brown	UV-B-induced protein At3g17800, chloroplastic isoform X1 [Glycine max]
Glyma.09G210700	Brown	DEAD-box ATP-dependent RNA helicase 5 [Glycine max]
Glyma.09G212100	Brown	protein ENHANCED DISEASE RESISTANCE 2 isoform X1 [Glycine max]
Glyma.09G212500	Brown	growth-regulating factor 4 [Glycine max]
Glyma.09G213200	Brown	uncharacterized protein LOC100811917 [Glycine max]
Glyma.09G214000	Brown	ankyrin-3 [Glycine max]
Glyma.09G215100	Brown	formin-like protein 14 [Glycine max]
Glyma.09G215400	Brown	uncharacterized protein LOC100818162 [Glycine max]
Glyma.09G216300	Brown	protein NUCLEAR FUSION DEFECTIVE 4 [Glycine max]
Glyma.09G218250	Brown	------
Glyma.09G218600	Brown	abscisic acid 8'-hydroxylase 1 [Glycine max]
Glyma.09G218700	Brown	uncharacterized protein LOC100788216, partial [Glycine max]
Glyma.09G218800	Brown	pentatricopeptide repeat-containing protein MRL1, chloroplastic [Glycine max]
Glyma.09G222400	Brown	2-(3-amino-3-carboxypropyl)histidine synthase subunit 1 [Glycine max]
Glyma.09G222700	Brown	amidophosphoribosyltransferase, chloroplastic [Glycine max]
Glyma.09G223300	Brown	DNA topoisomerase 1 alpha isoform X1 [Glycine max]
Glyma.09G224100	Brown	luc7-like protein 3 [Glycine max]
Glyma.09G224600	Brown	NO-associated protein 1, chloroplastic/mitochondrial [Glycine max]
Glyma.09G227200	Brown	50S ribosomal protein L1, chloroplastic [Glycine max]
Glyma.09G227900	Brown	uncharacterized protein LOC100811760 [Glycine max]
Glyma.09G228600	Brown	hypothetical protein GLYMA_09G228600 [Glycine max]
Glyma.09G229800	Brown	F-box protein At5g07670 [Glycine max]
Glyma.09G231000	Brown	autophagy-related protein 3 isoform X1 [Glycine soja]
Glyma.09G232900	Brown	UDP-glucuronate 4-epimerase 4 isoform X1 [Glycine max]
Glyma.09G234500	Brown	SEC23-interacting protein [Glycine soja]
Glyma.09G234600	Brown	uncharacterized protein LOC100785744 [Glycine max]
Glyma.09G234800	Brown	pectinesterase 31 [Glycine max]
Glyma.09G236000	Brown	polypyrimidine tract-binding protein homolog 1 isoform X1 [Glycine max]
Glyma.09G237100	Brown	uncharacterized protein At5g19025 [Glycine max]
Glyma.09G240300	Brown	V-type proton ATPase subunit d2, partial [Mucuna pruriens]
Glyma.09G241100	Brown	inositol hexakisphosphate and diphosphoinositol-pentakisphosphate kinase VIP1 isoform X1 [Glycine max]
Glyma.09G241300	Brown	beta-glucuronosyltransferase GlcAT14A-like [Glycine soja]
Glyma.09G245000	Brown	nucleolin [Glycine max]
Glyma.09G245300	Brown	trihelix transcription factor ASIL2 [Glycine max]
Glyma.09G247200	Brown	putative purine permease 11 isoform B [Glycine soja]
Glyma.09G250700	Brown	tyrosine-protein phosphatase DSP3-like [Glycine max]
Glyma.09G254302	Brown	Desiccation protectant protein Lea14-like isoform B [Glycine soja]
Glyma.09G255600	Brown	CAAX prenyl protease 1 homolog [Glycine max]
Glyma.09G256000	Brown	mitogen-activated protein kinase homolog MMK2 [Glycine max]
Glyma.09G259000	Brown	signal peptide peptidase-like 4 isoform X1 [Glycine max]
Glyma.09G259100	Brown	U-box domain-containing protein 33 isoform X1 [Glycine max]
Glyma.09G260200	Brown	acyl-CoA thioesterase 2-like [Glycine max]
Glyma.09G261800	Brown	serine/threonine-protein kinase RIO1 [Glycine max]
Glyma.09G262300	Brown	uncharacterized protein LOC100819231 [Glycine max]
Glyma.09G264100	Brown	ribosomal RNA small subunit methyltransferase, chloroplastic [Glycine max]
Glyma.09G264300	Brown	uncharacterized protein LOC100780922 [Glycine max]
Glyma.09G264600	Brown	vacuolar protein 8 isoform X1 [Glycine max]
Glyma.09G264700	Brown	peroxisomal membrane protein 11 [Glycine max]
Glyma.09G270100	Brown	ethanolamine-phosphate cytidylyltransferase isoform X1 [Glycine max]
Glyma.09G272400	Brown	Acetyltransferase NSI isoform C [Glycine soja]
Glyma.09G272800	Brown	mucin-5AC [Glycine max]
Glyma.09G273600	Brown	S6 Kinase 1 [Glycine max]
Glyma.09G273700	Brown	uncharacterized protein LOC102666395 [Glycine max]
Glyma.09G278600	Brown	TOM1-like protein 6 [Glycine soja]
Glyma.09G279701	Brown	hypothetical protein GLYMA_09G279700 [Glycine max]
Glyma.09G280800	Brown	aldose reductase [Glycine max]
Glyma.09G282100	Brown	hypothetical protein GLYMA_09G282100 [Glycine max]
Glyma.10G000600	Brown	pentatricopeptide repeat-containing protein At1g80270, mitochondrial [Glycine max]
Glyma.10G000800	Brown	U4/U6 small nuclear ribonucleoprotein PRP4-like protein isoform A [Glycine soja]
Glyma.10G001400	Brown	protein FAR1-RELATED SEQUENCE 11 [Glycine max]
Glyma.10G003900	Brown	hypothetical protein GLYMA_10G003900 [Glycine max]
Glyma.10G009800	Brown	probable protein phosphatase 2C 49 isoform X1 [Glycine soja]
Glyma.10G010800	Brown	long chain acyl-CoA synthetase 1 [Glycine max]
Glyma.10G012600	Brown	histone-lysine N-methyltransferase EZA1 isoform X1 [Glycine max]
Glyma.10G014000	Brown	uncharacterized protein LOC114369758 [Glycine soja]
Glyma.10G014400	Brown	phospholipase A1 PLIP2, chloroplastic [Glycine max]
Glyma.10G016300	Brown	60S ribosomal protein L19-3 [Cajanus cajan]
Glyma.10G017400	Brown	uncharacterized protein LOC100500182 precursor [Glycine max]
Glyma.10G017500	Brown	hypothetical protein GLYMA_10G017500 [Glycine max]
Glyma.10G017900	Brown	blue-light photoreceptor PHR2 [Glycine max]
Glyma.10G018300	Brown	outer envelope pore protein 16-4, chloroplastic [Glycine max]
Glyma.10G019000	Brown	ABC transporter C family member 4 [Glycine max]
Glyma.10G022600	Brown	protein SLOW WALKER 1-like isoform X1 [Glycine soja]
Glyma.10G023100	Brown	LRR receptor-like serine/threonine-protein kinase GSO2 [Glycine max]
Glyma.10G024300	Brown	BTB/POZ and MATH domain-containing protein 2 [Glycine max]
Glyma.10G026151	Brown	pentatricopeptide repeat-containing protein At4g02820, mitochondrial [Glycine max]
Glyma.10G026400	Brown	probable transmembrane GTPase FZO-like, chloroplastic [Glycine max]
Glyma.10G027100	Brown	COMPASS-like H3K4 histone methylase component WDR5B [Glycine max]
Glyma.10G027600	Brown	late embryogenesis abundant protein D-34 [Glycine max]
Glyma.10G028000	Brown	F-box/kelch-repeat protein SKIP30 [Glycine max]
Glyma.10G029400	Brown	hypothetical protein GLYMA_02G144700 [Glycine max]
Glyma.10G029800	Brown	uncharacterized protein LOC100813035 [Glycine max]
Glyma.10G031000	Brown	protein LONGIFOLIA 1 isoform X1 [Glycine max]
Glyma.10G031600	Brown	transcription factor UNE12 [Glycine max]
Glyma.10G031700	Brown	Protein OSB2, chloroplastic isoform A [Glycine soja]
Glyma.10G032600	Brown	PRA1 family protein F4 [Glycine max]
Glyma.10G033500	Brown	hypothetical protein GLYMA_10G033500 [Glycine max]
Glyma.10G033900	Brown	Flowering locus KH domain isoform G [Glycine soja]
Glyma.10G035200	Brown	uncharacterized protein LOC100777216 isoform X1 [Glycine max]
Glyma.10G037400	Brown	rho-N domain-containing protein 1, chloroplastic [Glycine max]
Glyma.10G040400	Brown	auxin-responsive protein IAA11 [Glycine max]
Glyma.10G040700	Brown	xyloglucan galactosyltransferase MUR3 [Glycine max]
Glyma.10G042800	Brown	hypothetical protein GLYMA_10G042800 [Glycine max]
Glyma.10G043200	Brown	uncharacterized protein LOC100787547 [Glycine max]
Glyma.10G043300	Brown	uncharacterized protein LOC100790021 [Glycine max]
Glyma.10G043400	Brown	kinetochore-associated protein KNL-2 homolog isoform X1 [Glycine max]
Glyma.10G044200	Brown	Increased DNA methylation 1 isoform C [Glycine soja]
Glyma.10G044400	Brown	uncharacterized protein LOC100812338 [Glycine max]
Glyma.10G047200	Brown	E3 ubiquitin-protein ligase SGR9, amyloplastic [Glycine max]
Glyma.10G047600	Brown	thylakoid membrane protein TERC, chloroplastic isoform X1 [Glycine max]
Glyma.10G057300	Brown	RNA polymerase sigma factor sigF, chloroplastic [Glycine max]
Glyma.10G058200	Brown	phenylalanine ammonia-lyase 2.1 [Glycine max]
Glyma.10G058500	Brown	RNA-binding (RRM/RBD/RNP motifs) family protein [Glycine max]
Glyma.10G062200	Brown	UDP-glycosyltransferase 73C3 [Glycine max]
Glyma.10G062700	Brown	uncharacterized protein LOC100798276 [Glycine max]
Glyma.10G064400	Brown	late embryogenesis abundant protein At3g53040 [Glycine max]
Glyma.10G069100	Brown	uncharacterized protein LOC100782020 [Glycine max]
Glyma.10G071200	Brown	CAAX prenyl protease 2 [Glycine max]
Glyma.10G073800	Brown	ABC transporter B family member 29, chloroplastic isoform X1 [Glycine max]
Glyma.10G080000	Brown	NDR1/HIN1-like protein 1 [Glycine max]
Glyma.10G082300	Brown	DExH-box ATP-dependent RNA helicase DExH1 isoform B [Glycine soja]
Glyma.10G083700	Brown	uncharacterized protein LOC100798284 [Glycine max]
Glyma.10G084300	Brown	putative RNA polymerase II subunit B1 CTD phosphatase RPAP2 homolog [Glycine max]
Glyma.10G091300	Brown	hypothetical protein GLYMA_10G091300 [Glycine max]
Glyma.10G092700	Brown	ras-related protein RABA4d-like [Glycine max]
Glyma.10G094400	Brown	chaperone protein dnaJ 6 [Glycine max]
Glyma.10G094900	Brown	carboxyl-terminal-processing peptidase 3, chloroplastic [Glycine max]
Glyma.10G098000	Brown	hypothetical protein GLYMA_10G098000 [Glycine max]
Glyma.10G099200	Brown	Villin-2 isoform A [Glycine soja]
Glyma.10G102200	Brown	arginine/serine-rich coiled-coil protein 2 isoform X1 [Glycine max]
Glyma.10G102440	Brown	hypothetical protein glysoja_046281 [Glycine soja]
Glyma.10G103000	Brown	putative elongation factor TypA-like SVR3, chloroplastic [Glycine max]
Glyma.10G103200	Brown	Polygalacturonase, partial [Glycine soja]
Glyma.10G106100	Brown	eukaryotic translation initiation factor 3 subunit E [Glycine max]
Glyma.10G108600	Brown	transcription initiation factor IIB [Glycine max]
Glyma.10G109000	Brown	probable acetyltransferase NATA1-like [Glycine soja]
Glyma.10G112500	Brown	uncharacterized protein LOC100777549 [Glycine max]
Glyma.10G113400	Brown	hypothetical protein GLYMA_10G113400 [Glycine max]
Glyma.10G116500	Brown	uncharacterized protein LOC100811261 [Glycine max]
Glyma.10G118800	Brown	polycomb group protein EMBRYONIC FLOWER 2 isoform X1 [Glycine max]
Glyma.10G120400	Brown	protein VASCULAR ASSOCIATED DEATH 1, chloroplastic isoform X1 [Glycine max]
Glyma.10G121536	Brown	exocyst complex component EXO70A1 [Glycine max]
Glyma.10G122100	Brown	pentatricopeptide repeat-containing protein At5g04810, chloroplastic [Glycine max]
Glyma.10G122200	Brown	guanine nucleotide-binding protein-like NSN1 [Glycine max]
Glyma.10G124200	Brown	uncharacterized protein LOC100779687 [Glycine max]
Glyma.10G124600	Brown	uncharacterized protein LOC100789823 [Glycine max]
Glyma.10G124800	Brown	probable voltage-gated potassium channel subunit beta [Glycine max]
Glyma.10G126900	Brown	GATA transcription factor 1-like isoform X1 [Glycine max]
Glyma.10G127800	Brown	chaperonin CPN60-2, mitochondrial isoform X1 [Glycine max]
Glyma.10G128400	Brown	7-hydroxymethyl chlorophyll a reductase, chloroplastic [Glycine max]
Glyma.10G130800	Brown	uncharacterized protein LOC100789825 isoform X1 [Glycine max]
Glyma.10G137800	Brown	protein translocase subunit SecA, chloroplastic isoform X2 [Glycine max]
Glyma.10G139300	Brown	protein ABC transporter 1, mitochondrial [Glycine max]
Glyma.10G140900	Brown	DEAD-box ATP-dependent RNA helicase 3, chloroplastic [Glycine max]
Glyma.10G141000	Brown	transmembrane protein 184A [Glycine max]
Glyma.10G144600	Brown	Glycogen synthase kinase-3-like MsK-1, partial [Mucuna pruriens]
Glyma.10G148000	Brown	pentatricopeptide repeat-containing protein At1g09190 [Glycine max]
Glyma.10G150500	Brown	uncharacterized protein LOC114371271 isoform X1 [Glycine soja]
Glyma.10G151100	Brown	hypothetical protein GLYMA_10G151100 [Glycine max]
Glyma.10G153000	Brown	lysine-specific demethylase JMJ25 isoform X2 [Glycine max]
Glyma.10G153900	Brown	probable linoleate 9S-lipoxygenase 5 [Glycine max]
Glyma.10G154300	Brown	uncharacterized protein LOC100803954 [Glycine max]
Glyma.10G154500	Brown	uncharacterized protein LOC100805013 [Glycine max]
Glyma.10G157900	Brown	golgin IMH1 [Glycine max]
Glyma.10G159900	Brown	LOW QUALITY PROTEIN: 5'-3' exoribonuclease 4-like [Glycine max]
Glyma.10G160000	Brown	probable transcription factor At3g04930 [Glycine max]
Glyma.10G160500	Brown	zeta-carotene desaturase, chloroplastic/chromoplastic [Glycine max]
Glyma.10G161100	Brown	mitochondrial import inner membrane translocase subunit TIM23-1 [Glycine max]
Glyma.10G163300	Brown	histone H1 [Glycine max]
Glyma.10G163700	Brown	phosphoribosylaminoimidazole carboxylase, chloroplastic isoform X1 [Glycine max]
Glyma.10G166200	Brown	RNA-binding protein 42 isoform X1 [Glycine max]
Glyma.10G166900	Brown	rubisco accumulation factor 1.1, chloroplastic [Glycine max]
Glyma.10G167000	Brown	uncharacterized protein LOC100500440 [Glycine max]
Glyma.10G167300	Brown	GAF/HisKA/CheY-like REC domain-containing protein precursor [Glycine max]
Glyma.10G170300	Brown	uncharacterized protein LOC100801478 [Glycine max]
Glyma.10G171500	Brown	splicing factor U2AF-associated protein 2 [Glycine max]
Glyma.10G172700	Brown	methionine gamma-lyase [Glycine max]
Glyma.10G173300	Brown	plant UBX domain-containing protein 10 [Glycine max]
Glyma.10G175500	Brown	unknown [Glycine max]
Glyma.10G179800	Brown	rRNA-processing protein EFG1 isoform X1 [Glycine max]
Glyma.10G180400	Brown	PRA1 family protein D [Glycine max]
Glyma.10G183200	Brown	phosphatidate cytidylyltransferase 1 isoform X1 [Glycine max]
Glyma.10G185400	Brown	CRM-domain containing factor CFM3A, chloroplastic/mitochondrial isoform A [Glycine soja]
Glyma.10G187300	Brown	electron transfer flavoprotein subunit beta, mitochondrial [Glycine max]
Glyma.10G188200	Brown	uncharacterized protein At4g14450, chloroplastic [Glycine max]
Glyma.10G190400	Brown	oxidation resistance protein 1 [Glycine max]
Glyma.10G194300	Brown	ATP-dependent 6-phosphofructokinase 4, chloroplastic isoform X1 [Glycine max]
Glyma.10G197500	Brown	NAC domain containing protein 50 [Glycine max]
Glyma.10G198500	Brown	unknown [Glycine max]
Glyma.10G201300	Brown	phosphatidylinositol-3-phosphatase myotubularin-1 isoform X1 [Glycine max]
Glyma.10G207000	Brown	hypothetical protein GLYMA_10G207000 [Glycine max]
Glyma.10G207800	Brown	hypothetical protein GLYMA_10G207800 [Glycine max]
Glyma.10G211300	Brown	patatin-like protein 6 [Glycine max]
Glyma.10G212200	Brown	probable ubiquitin-conjugating enzyme E2 C [Glycine max]
Glyma.10G213600	Brown	pentatricopeptide repeat-containing protein At2g16880 [Glycine soja]
Glyma.10G214400	Brown	hypothetical protein GLYMA_10G214400 [Glycine max]
Glyma.10G216700	Brown	uncharacterized protein LOC100527321 [Glycine max]
Glyma.10G219500	Brown	cleavage stimulating factor 64 [Glycine max]
Glyma.10G222900	Brown	putative DHHC palmitoyltransferase family protein [Glycine max]
Glyma.10G223200	Brown	Ethylene-responsive transcription factor ERF114 [Glycine soja]
Glyma.10G224000	Brown	sterol 3-beta-glucosyltransferase UGT80B1 [Glycine max]
Glyma.10G224900	Brown	tubby-like F-box protein 8-like [Glycine max]
Glyma.10G225200	Brown	trihelix transcription factor GT-2 [Glycine max]
Glyma.10G226300	Brown	serine/threonine-protein kinase STY8 isoform X1 [Glycine max]
Glyma.10G226700	Brown	RNA-binding protein 2 isoform X2 [Glycine max]
Glyma.10G230000	Brown	protein SGT1 homolog [Glycine soja]
Glyma.10G231200	Brown	beta-carotene hydroxylase, partial [Glycine max]
Glyma.10G232200	Brown	protein DETOXIFICATION 35 [Glycine max]
Glyma.10G232600	Brown	silicon efflux transporter LSI2 [Glycine max]
Glyma.10G233300	Brown	uncharacterized protein LOC100784533 [Glycine max]
Glyma.10G236200	Brown	uncharacterized protein LOC100527259 [Glycine max]
Glyma.10G237300	Brown	uncharacterized protein LOC102666403 [Glycine max]
Glyma.10G239567	Brown	hypothetical protein GLYMA_10G239600 [Glycine max]
Glyma.10G242150	Brown	xyloglucan galactosyltransferase XLT2 [Glycine max]
Glyma.10G243000	Brown	uncharacterized protein LOC100819959 [Glycine max]
Glyma.10G245700	Brown	nucleolar complex protein 3 homolog [Glycine max]
Glyma.10G249700	Brown	Long chain acyl-CoA synthetase 6, peroxisomal isoform B [Glycine soja]
Glyma.10G250400	Brown	RAN GTPase-activating protein 2 isoform A [Glycine soja]
Glyma.10G250500	Brown	probable ATP-dependent DNA helicase CHR12 isoform X1 [Glycine max]
Glyma.10G252400	Brown	uncharacterized protein LOC100527205 [Glycine max]
Glyma.10G255200	Brown	uncharacterized protein LOC100797764 [Glycine max]
Glyma.10G255600	Brown	F-box protein SKIP22 [Glycine max]
Glyma.10G257800	Brown	ATP-dependent Clp protease proteolytic subunit-related protein 1, chloroplastic [Glycine max]
Glyma.10G257900	Brown	zinc finger protein ZAT10 [Glycine max]
Glyma.10G258700	Brown	PXMP2/4 family protein 4-like [Glycine max]
Glyma.10G259300	Brown	RING-H2 finger protein [Glycine max]
Glyma.10G260400	Brown	Homeobox protein HAT3.1 [Glycine soja]
Glyma.10G262200	Brown	PRKR-interacting protein 1 [Glycine max]
Glyma.10G263300	Brown	cyclase-like protein 2 [Glycine max]
Glyma.10G265400	Brown	probable ribose-5-phosphate isomerase 2 [Glycine max]
Glyma.10G268900	Brown	E3 ubiquitin-protein ligase RHA2A [Glycine max]
Glyma.10G270300	Brown	elongator complex protein 2 [Glycine max]
Glyma.10G276300	Brown	GDT1 domain-containing protein [Glycine max]
Glyma.10G278400	Brown	uncharacterized protein LOC100779341 [Glycine max]
Glyma.10G280400	Brown	soyasapogenol B glucuronide galactosyltransferase-like [Glycine max]
Glyma.10G283100	Brown	protein CHAPERONE-LIKE PROTEIN OF POR1, chloroplastic [Glycine max]
Glyma.10G283300	Brown	dnaJ homolog subfamily C member 17 [Glycine max]
Glyma.10G284600	Brown	CAX-interacting protein 4 [Glycine max]
Glyma.10G284900	Brown	E3 ubiquitin ligase BIG BROTHER-related-like [Glycine soja]
Glyma.10G285000	Brown	uncharacterized protein LOC100500584 [Glycine max]
Glyma.10G285300	Brown	E3 ubiquitin-protein ligase RING1 [Glycine max]
Glyma.10G288467	Brown	hypothetical protein GLYMA_10G288500 [Glycine max]
Glyma.10G292100	Brown	uncharacterized protein LOC100778459 isoform X1 [Glycine max]
Glyma.10G292300	Brown	SAC3 family protein A isoform X1 [Glycine max]
Glyma.10G294500	Brown	CDP-diacylglycerol--glycerol-3-phosphate 3-phosphatidyltransferase 2 [Glycine max]
Glyma.10G296700	Brown	zinc finger CCCH domain-containing protein 14 [Glycine max]
Glyma.11G001100	Brown	pentatricopeptide repeat-containing protein At5g02860-like [Glycine soja]
Glyma.11G001700	Brown	uncharacterized protein LOC100804869 [Glycine max]
Glyma.11G002000	Brown	unknown, partial [Glycine max]
Glyma.11G007500	Brown	DExH-box ATP-dependent RNA helicase DExH16, mitochondrial isoform X1 [Glycine max]
Glyma.11G007900	Brown	hypothetical protein GLYMA_11G007900 [Glycine max]
Glyma.11G008100	Brown	putative lipid transfer protein isoform X1 [Glycine max]
Glyma.11G008200	Brown	stAR-related lipid transfer protein 7, mitochondrial [Glycine max]
Glyma.11G009500	Brown	stromal processing peptidase, chloroplastic [Glycine max]
Glyma.11G009900	Brown	DNA-directed RNA polymerase III subunit RPC5 [Glycine max]
Glyma.11G010000	Brown	steroid 5-alpha-reductase DET2 [Glycine max]
Glyma.11G010800	Brown	transcription factor-like protein DPB isoform X1 [Glycine max]
Glyma.11G012000	Brown	uncharacterized protein LOC100799181 isoform X1 [Glycine max]
Glyma.11G012700	Brown	hypothetical protein GLYMA_11G012700 [Glycine max]
Glyma.11G017000	Brown	dynamin-related protein 5A [Glycine max]
Glyma.11G018700	Brown	protein SPA1-RELATED 2 [Glycine max]
Glyma.11G019800	Brown	uncharacterized protein At5g41620 [Glycine max]
Glyma.11G020300	Brown	uncharacterized protein LOC100783137 [Glycine max]
Glyma.11G021800	Brown	uncharacterized protein LOC100803024 [Glycine max]
Glyma.11G022400	Brown	E3 ubiquitin-protein ligase RHA1B [Glycine max]
Glyma.11G023500	Brown	uncharacterized protein LOC100788457 isoform X1 [Glycine max]
Glyma.11G023700	Brown	lysine-specific demethylase 5A [Glycine max]
Glyma.11G024100	Brown	putative glutathione peroxidase [Glycine max]
Glyma.11G024900	Brown	rRNA-processing protein fcf2 [Glycine max]
Glyma.11G026000	Brown	E3 ubiquitin-protein ligase At1g12760 isoform X1 [Glycine max]
Glyma.11G027400	Brown	senescence-inducible chloroplast stay-green protein 1 [Glycine max]
Glyma.11G028500	Brown	probable sodium/metabolite cotransporter BASS5, chloroplastic [Glycine max]
Glyma.11G030100	Brown	putative calcium-binding protein [Glycine max]
Glyma.11G030400	Brown	uncharacterized protein LOC100775621 [Glycine max]
Glyma.11G030500	Brown	hsp70-Hsp90 organizing protein 3 [Glycine max]
Glyma.11G032400	Brown	Chaperone protein dnaJ 13 [Glycine soja]
Glyma.11G037100	Brown	LOW QUALITY PROTEIN: monooxygenase 2-like [Glycine max]
Glyma.11G039000	Brown	decapping nuclease DXO homolog, chloroplastic isoform X2 [Glycine max]
Glyma.11G041000	Brown	uncharacterized protein LOC100808080 [Glycine max]
Glyma.11G042600	Brown	MND1-interacting protein 1 [Glycine max]
Glyma.11G042900	Brown	AT-hook motif nuclear-localized protein 8 [Glycine max]
Glyma.11G044600	Brown	cysteine desulfurase, mitochondrial [Glycine max]
Glyma.11G046100	Brown	protein PHLOEM PROTEIN 2-LIKE A10 [Glycine max]
Glyma.11G046200	Brown	ACT domain-containing protein ACR1 isoform X1 [Glycine max]
Glyma.11G046300	Brown	uncharacterized protein LOC100813259 [Glycine max]
Glyma.11G046900	Brown	uncharacterized protein LOC100776175 [Glycine max]
Glyma.11G047600	Brown	uncharacterized protein LOC100782607 [Glycine max]
Glyma.11G047800	Brown	peptidyl-prolyl cis-trans isomerase CYP65 [Glycine max]
Glyma.11G049900	Brown	ribonuclease III domain-containing protein RNC1, chloroplastic [Glycine max]
Glyma.11G051700	Brown	WD40 repeat-containing protein HOS15 [Glycine max]
Glyma.11G052100	Brown	MYB transcription factor MYB50 [Glycine max]
Glyma.11G052600	Brown	F-box protein SKIP2 [Glycine max]
Glyma.11G063900	Brown	geranylgeranyl pyrophosphate synthase, chloroplastic isoform X1 [Glycine max]
Glyma.11G064400	Brown	UDP-glycosyltransferase 72E1 [Glycine max]
Glyma.11G065000	Brown	G-box binding factor isoform X1 [Glycine max]
Glyma.11G067100	Brown	uncharacterized protein LOC100305524 [Glycine max]
Glyma.11G068900	Brown	uncharacterized protein LOC100777228 precursor [Glycine max]
Glyma.11G069000	Brown	ATPase family AAA domain-containing protein 3 [Glycine max]
Glyma.11G077700	Brown	thaumatin-like protein 1 [Glycine max]
Glyma.11G078800	Brown	pentatricopeptide repeat-containing protein At1g80550, mitochondrial [Glycine max]
Glyma.11G081800	Brown	ankyrin repeat domain-containing protein, chloroplastic [Glycine max]
Glyma.11G081900	Brown	ankyrin repeat domain-containing protein [Glycine max]
Glyma.11G084000	Brown	isocitrate dehydrogenase [NAD] regulatory subunit 1, mitochondrial isoform X1 [Glycine max]
Glyma.11G084100	Brown	serine acetyltransferase 2 isoform X1 [Glycine max]
Glyma.11G088000	Brown	3-hydroxy-3-methylglutaryl-coenzyme A reductase [Glycine max]
Glyma.11G091500	Brown	WD-40 repeat-containing protein MSI3 [Glycine max]
Glyma.11G091700	Brown	ATPase family AAA domain-containing protein 3-B [Glycine max]
Glyma.11G092700	Brown	uncharacterized protein At1g51745 [Glycine max]
Glyma.11G093600	Brown	NAD(H) kinase 1 [Glycine max]
Glyma.11G093700	Brown	protein TRAUCO [Glycine max]
Glyma.11G099300	Brown	hypothetical protein GLYMA_11G099300 [Glycine max]
Glyma.11G100700	Brown	ribosome biogenesis protein SNAIL1-like [Glycine max]
Glyma.11G101600	Brown	uncharacterized protein LOC100812718 isoform X1 [Glycine max]
Glyma.11G101800	Brown	GTP-binding protein BRASSINAZOLE INSENSITIVE PALE GREEN 2, chloroplastic [Glycine max]
Glyma.11G102100	Brown	alanine--tRNA ligase [Glycine max]
Glyma.11G102200	Brown	uncharacterized protein LOC100814325 [Glycine max]
Glyma.11G103300	Brown	tricalbin-3 [Glycine max]
Glyma.11G104900	Brown	uncharacterized protein LOC100797061 [Glycine max]
Glyma.11G105400	Brown	eukaryotic translation initiation factor 4B3 [Glycine max]
Glyma.11G106900	Brown	protein EARLY-RESPONSIVE TO DEHYDRATION 7, chloroplastic [Glycine max]
Glyma.11G107200	Brown	ascorbate peroxidase [Glycine max]
Glyma.11G108100	Brown	bZIP transcription factor bZIP121 [Glycine max]
Glyma.11G108900	Brown	uncharacterized protein LOC100809829 isoform X1 [Glycine max]
Glyma.11G109300	Brown	uncharacterized protein LOC100500369 [Glycine max]
Glyma.11G109950	Brown	polyol transporter 5-like [Glycine soja]
Glyma.11G112200	Brown	protein DETOXIFICATION 46, chloroplastic isoform X1 [Glycine max]
Glyma.11G113500	Brown	cysteine protease RD19A [Glycine max]
Glyma.11G113800	Brown	uncharacterized protein LOC100784194 [Glycine max]
Glyma.11G114300	Brown	probable nucleolar protein 5-2 [Glycine max]
Glyma.11G114500	Brown	U-box domain-containing protein 44 isoform X1 [Glycine max]
Glyma.11G118000	Brown	uncharacterized protein LOC100796176 [Glycine max]
Glyma.11G118100	Brown	BTB/POZ domain-containing protein At3g05675 [Glycine max]
Glyma.11G119700	Brown	HVA22-like protein k isoform B, partial [Glycine soja]
Glyma.11G121100	Brown	protein TIC 62, chloroplastic isoform X1 [Glycine max]
Glyma.11G122200	Brown	CASP-like protein 5C1 [Glycine max]
Glyma.11G123300	Brown	uncharacterized protein LOC112998379 [Glycine max]
Glyma.11G129000	Brown	putative E3 ubiquitin-protein ligase ARI1 [Glycine max]
Glyma.11G130600	Brown	lysine-specific demethylase JMJ30 isoform X2 [Glycine max]
Glyma.11G131200	Brown	transcription factor bHLH122 [Glycine max]
Glyma.11G132200	Brown	cytochrome c-type biogenesis protein CcmE homolog, mitochondrial [Glycine max]
Glyma.11G133500	Brown	uncharacterized protein LOC100785275 isoform X1 [Glycine max]
Glyma.11G135500	Brown	metal tolerance protein B [Glycine max]
Glyma.11G136100	Brown	transcription initiation factor IIA large subunit [Glycine max]
Glyma.11G136500	Brown	hypothetical protein GLYMA_11G136500 [Glycine max]
Glyma.11G137100	Brown	pumilio homolog 2 isoform X1 [Glycine max]
Glyma.11G137151	Brown	clustered mitochondria protein-like [Glycine max]
Glyma.11G139200	Brown	protein kinase [Glycine max]
Glyma.11G139300	Brown	Protein kinase APK1A, chloroplastic [Glycine soja]
Glyma.11G140600	Brown	inner membrane protein PPF-1, chloroplastic [Glycine max]
Glyma.11G140800	Brown	osmotin-like protein [Glycine max]
Glyma.11G141500	Brown	THO complex subunit 4A [Glycine max]
Glyma.11G142700	Brown	uncharacterized protein LOC100776352 [Glycine max]
Glyma.11G147500	Brown	serine/threonine-protein kinase GRIK2 isoform X1 [Glycine max]
Glyma.11G149825	Brown	ethylene-responsive transcription factor RAP2-7-like isoform X1 [Glycine soja]
Glyma.11G149900	Brown	protein EARLY RESPONSIVE TO DEHYDRATION 15-like [Glycine soja]
Glyma.11G151100	Brown	calmodulin binding protein PICBP [Glycine max]
Glyma.11G152960	Brown	tRNA ligase 1 isoform X1 [Glycine max]
Glyma.11G160275	Brown	protein PNS1 [Glycine max]
Glyma.11G163201	Brown	elongation factor G-2, mitochondrial [Glycine soja]
Glyma.11G167300	Brown	pentatricopeptide repeat-containing protein At2g30100, chloroplastic [Glycine max]
Glyma.11G173700	Brown	internal alternative NAD(P)H-ubiquinone oxidoreductase A1, mitochondrial [Glycine max]
Glyma.11G174100	Brown	omega-3 fatty acid desaturase D [Glycine max]
Glyma.11G174910	Brown	uncharacterized protein LOC100803819 isoform X2 [Glycine max]
Glyma.11G175119	Brown	hypothetical protein GLYMA_17G200900 [Glycine max]
Glyma.11G178506	Brown	ras-related protein RABC1 [Glycine soja]
Glyma.11G180750	Brown	3-oxoacyl-[acyl-carrier-protein] synthase I, chloroplastic isoform X4 [Glycine max]
Glyma.11G181900	Brown	uncharacterized protein LOC100780787 precursor [Glycine max]
Glyma.11G183800	Brown	uncharacterized protein LOC100784211 [Glycine max]
Glyma.11G184100	Brown	poly [ADP-ribose] polymerase 3 isoform X1 [Glycine max]
Glyma.11G186600	Brown	uncharacterized protein LOC100819448 [Glycine max]
Glyma.11G191600	Brown	hypothetical protein GLYMA_11G191600 [Glycine max]
Glyma.11G191800	Brown	RING-H2 finger protein ATL57 [Glycine max]
Glyma.11G194500	Brown	4-coumarate--CoA ligase-like 7 isoform X2 [Glycine max]
Glyma.11G194900	Brown	cell division cycle protein 48 homolog [Glycine max]
Glyma.11G195800	Brown	P-loop NTPase domain-containing protein LPA1 homolog 1 isoform X1 [Glycine max]
Glyma.11G199400	Brown	ubiquitin-conjugating enzyme E2-17 kDa [Glycine max]
Glyma.11G202000	Brown	calcium uniporter protein 6, mitochondrial [Glycine max]
Glyma.11G211316	Brown	ankyrin repeat domain-containing protein EMB506, chloroplastic-like [Glycine soja]
Glyma.11G211643	Brown	MYB transcription factor MYB173 [Glycine max]
Glyma.11G216100	Brown	uncharacterized protein LOC100819276 isoform X1 [Glycine max]
Glyma.11G217800	Brown	U-box domain-containing protein 4 [Glycine max]
Glyma.11G220900	Brown	L-type lectin-domain containing receptor kinase S.4 [Glycine max]
Glyma.11G221200	Brown	AT-hook motif nuclear-localized protein 15 [Glycine max]
Glyma.11G222600	Brown	protein phosphatase 2C 37 [Glycine max]
Glyma.11G222900	Brown	BTB/POZ and MATH domain-containing protein 3 isoform X1 [Glycine max]
Glyma.11G223000	Brown	ultraviolet-B receptor UVR8 isoform X1 [Glycine max]
Glyma.11G225600	Brown	UDP-glycosyltransferase 76B1 [Glycine max]
Glyma.11G227300	Brown	coronatine-insensitive 1 [Glycine max]
Glyma.11G228400	Brown	mucin-17 [Glycine max]
Glyma.11G228900	Brown	cytochrome P450 90A1 [Glycine max]
Glyma.11G231400	Brown	RING-H2 finger protein ATL66 [Glycine max]
Glyma.11G234600	Brown	amino acid transporter AVT6C [Glycine max]
Glyma.11G236300	Brown	bZIP transcription factor bZIP52 isoform X1 [Glycine max]
Glyma.11G241500	Brown	lanC-like protein GCL1 isoform X1 [Glycine max]
Glyma.11G243500	Brown	uncharacterized protein LOC100778486 [Glycine max]
Glyma.11G243800	Brown	coilin isoform X1 [Glycine max]
Glyma.11G246100	Brown	uncharacterized protein LOC100812518 [Glycine max]
Glyma.11G246500	Brown	protein WVD2-like 4 [Glycine max]
Glyma.11G246700	Brown	hypothetical protein glysoja_014443 [Glycine soja]
Glyma.11G246900	Brown	serine/threonine protein phosphatase 2A 59 kDa regulatory subunit B' eta isoform [Glycine max]
Glyma.11G247000	Brown	uncharacterized protein LOC100810898 [Glycine max]
Glyma.11G249200	Brown	nuclear pore complex protein NUP54 [Glycine max]
Glyma.11G249300	Brown	F-box/kelch-repeat protein At1g67480 [Glycine max]
Glyma.11G249500	Brown	small ribosomal subunit biogenesis GTPase RsgA 1, mitochondrial [Glycine max]
Glyma.11G251800	Brown	uncharacterized protein LOC100788444 [Glycine max]
Glyma.11G253000	Brown	15-cis-phytoene desaturase, chloroplastic/chromoplastic [Glycine max]
Glyma.11G254100	Brown	probable acyl-activating enzyme 16, chloroplastic isoform X1 [Glycine max]
Glyma.11G257000	Brown	hypothetical protein GLYMA_11G257000 [Glycine max]
Glyma.12G000700	Brown	immune-associated nucleotide-binding protein 9-like [Glycine max]
Glyma.12G001500	Brown	FT-interacting protein 1 [Glycine max]
Glyma.12G001600	Brown	hypothetical protein GLYMA_12G001600 [Glycine max]
Glyma.12G001800	Brown	patellin-3 isoform X1 [Glycine max]
Glyma.12G002100	Brown	chloroplast envelope quinone oxidoreductase homolog [Glycine max]
Glyma.12G003300	Brown	PHD finger protein At1g33420 [Glycine max]
Glyma.12G007900	Brown	Histone-lysine N-methyltransferase 2B isoform C [Glycine soja]
Glyma.12G009600	Brown	50S ribosomal protein L1, chloroplastic [Glycine max]
Glyma.12G012900	Brown	uncharacterized protein LOC100792348 [Glycine max]
Glyma.12G014000	Brown	probable E3 ubiquitin-protein ligase bre1 [Glycine max]
Glyma.12G014100	Brown	uncharacterized protein LOC100819480 isoform X1 [Glycine max]
Glyma.12G016400	Brown	zinc finger CCCH domain-containing protein 16-like isoform X1 [Glycine soja]
Glyma.12G016500	Brown	uncharacterized protein LOC100816996 [Glycine max]
Glyma.12G017700	Brown	ATPase family AAA domain-containing protein 3-B [Glycine max]
Glyma.12G019000	Brown	uncharacterized protein At1g51745 [Glycine max]
Glyma.12G019600	Brown	phosphatidylinositol N-acetylglucosaminyltransferase subunit C [Glycine max]
Glyma.12G020100	Brown	NAD(H) kinase 1 [Glycine max]
Glyma.12G020200	Brown	protein TRAUCO [Glycine max]
Glyma.12G020400	Brown	ABC transporter G family member 15 [Glycine max]
Glyma.12G021700	Brown	hexokinase-3 [Glycine max]
Glyma.12G025100	Brown	uncharacterized protein LOC100788480 [Glycine max]
Glyma.12G025300	Brown	protein ELC [Glycine max]
Glyma.12G025400	Brown	50S ribosomal protein L12, chloroplastic [Glycine max]
Glyma.12G026300	Brown	hypothetical protein GLYMA_19G225000 [Glycine max]
Glyma.12G027500	Brown	uncharacterized protein LOC100802939 isoform X3 [Glycine max]
Glyma.12G027800	Brown	LOW QUALITY PROTEIN: alanine--tRNA ligase-like [Glycine max]
Glyma.12G028100	Brown	pre-mRNA-processing protein 40C isoform X1 [Glycine max]
Glyma.12G028200	Brown	tricalbin-3 [Glycine max]
Glyma.12G029500	Brown	ADP-ribosylation factor GTPase-activating protein AGD4 isoform X1 [Glycine max]
Glyma.12G029900	Brown	unknown, partial [Glycine max]
Glyma.12G030200	Brown	eukaryotic translation initiation factor 4B3 [Glycine max]
Glyma.12G031900	Brown	senescence/dehydration-associated protein At4g35985, chloroplastic, partial [Glycine max]
Glyma.12G033000	Brown	bZIP transcription factor bZIP122 isoform X1 [Glycine max]
Glyma.12G033200	Brown	heavy metal-associated isoprenylated plant protein 26 [Glycine max]
Glyma.12G033700	Brown	pentatricopeptide repeat-containing protein MRL1, chloroplastic [Glycine max]
Glyma.12G036200	Brown	amidophosphoribosyltransferase 1 [Glycine max]
Glyma.12G039666	Brown	hypothetical protein GLYMA_12G039700 [Glycine max]
Glyma.12G040200	Brown	probable nucleolar protein 5-2 [Glycine max]
Glyma.12G043500	Brown	BTB/POZ domain-containing protein At3g50780 [Glycine max]
Glyma.12G046400	Brown	probable E3 ubiquitin-protein ligase ARI1 isoform X1 [Glycine max]
Glyma.12G047000	Brown	uncharacterized protein LOC100791311 [Glycine max]
Glyma.12G049700	Brown	ribosome biogenesis protein BMS1 homolog isoform X1 [Glycine max]
Glyma.12G051100	Brown	uncharacterized protein LOC100809876 [Glycine max]
Glyma.12G057600	Brown	uncharacterized protein LOC100777588 [Glycine max]
Glyma.12G057800	Brown	nucleolar GTP-binding protein 1 [Glycine max]
Glyma.12G059100	Brown	tropinone reductase [Glycine max]
Glyma.12G059800	Brown	transcription initiation factor IIA large subunit [Glycine max]
Glyma.12G060200	Brown	transcription factor PCL1 [Glycine max]
Glyma.12G060400	Brown	Pumilio-like 2 isoform B [Glycine soja]
Glyma.12G060800	Brown	hypothetical protein GLYMA_12G060800 [Glycine max]
Glyma.12G061900	Brown	uncharacterized protein LOC100815586 [Glycine max]
Glyma.12G064100	Brown	inner membrane protein PPF-1, chloroplastic [Glycine max]
Glyma.12G064900	Brown	THO complex subunit 4A [Glycine max]
Glyma.12G065400	Brown	putative histone H2B.1 [Glycine soja]
Glyma.12G068100	Brown	zinc finger CCCH domain-containing protein 24 [Glycine max]
Glyma.12G068500	Brown	serine/threonine-protein kinase GRIK1 isoform X1 [Glycine max]
Glyma.12G073300	Brown	ethylene-responsive transcription factor RAP2-7 isoform X1 [Glycine max]
Glyma.12G077333	Brown	E3 ubiquitin-protein ligase WAV3-like [Glycine max]
Glyma.12G078100	Brown	ruBisCO large subunit-binding protein subunit alpha, chloroplastic-like [Glycine max]
Glyma.12G079400	Brown	ABC transporter F family member 1 [Glycine max]
Glyma.12G082550	Brown	RING-H2 finger protein ATL39-like [Glycine max]
Glyma.12G082700	Brown	histone H2B.3 [Glycine max]
Glyma.12G084500	Brown	GABA transporter 1 [Glycine max]
Glyma.12G084900	Brown	uncharacterized protein At4g22758 [Glycine max]
Glyma.12G088200	Brown	beta-1,6-galactosyltransferase GALT29A [Glycine max]
Glyma.12G088300	Brown	Poly [ADP-ribose] polymerase 3 isoform A [Glycine soja]
Glyma.12G091500	Brown	mitochondrial fission protein ELM1 [Glycine max]
Glyma.12G091600	Brown	OTU domain-containing protein 5 [Glycine max]
Glyma.12G093400	Brown	transcription factor E2FB isoform X1 [Glycine max]
Glyma.12G094900	Brown	coiled-coil domain-containing protein R3HCC1L [Glycine max]
Glyma.12G098200	Brown	membrane metalloprotease ARASP, chloroplastic [Glycine max]
Glyma.12G098900	Brown	aconitate hydratase, cytoplasmic isoform X1 [Glycine max]
Glyma.12G102900	Brown	beta-amylase [Glycine max]
Glyma.12G108100	Brown	H/ACA ribonucleoprotein complex non-core subunit NAF1 [Glycine max]
Glyma.12G112000	Brown	E3 ubiquitin-protein ligase RMA1H1-like [Glycine max]
Glyma.12G115800	Brown	switch 2 [Glycine max]
Glyma.12G117000	Brown	ethylene-responsive transcription factor 9-like [Glycine soja]
Glyma.12G120300	Brown	acyl-coenzyme A oxidase 3, peroxisomal [Glycine max]
Glyma.12G120500	Brown	uncharacterized protein LOC100782425 [Glycine max]
Glyma.12G122233	Brown	Seed biotin-containing protein SBP65 [Glycine soja]
Glyma.12G122400	Brown	uncharacterized protein LOC100787752 isoform X1 [Glycine max]
Glyma.12G128700	Brown	serine/threonine-protein kinase EDR1 [Glycine max]
Glyma.12G128800	Brown	uncharacterized protein LOC114380138 isoform X1 [Glycine soja]
Glyma.12G129800	Brown	probable alpha,alpha-trehalose-phosphate synthase [UDP-forming] 7 [Glycine max]
Glyma.12G130000	Brown	chaperone protein dnaJ C76, chloroplastic [Glycine max]
Glyma.12G136000	Brown	autophagy-related protein 18f isoform X1 [Glycine max]
Glyma.12G139100	Brown	uncharacterized protein LOC100788820 [Glycine max]
Glyma.12G139200	Brown	organelle RRM domain-containing protein 2, mitochondrial [Glycine max]
Glyma.12G141400	Brown	Anamorsin like [Glycine soja]
Glyma.12G147300	Brown	Cytochrome c-type biogenesis ccda-like chloroplastic protein 2, partial [Glycine soja]
Glyma.12G147600	Brown	uncharacterized protein LOC100527638 [Glycine max]
Glyma.12G152700	Brown	uncharacterized protein LOC100793415 [Glycine max]
Glyma.12G156532	Brown	hypothetical protein GLYMA_12G156500 [Glycine max]
Glyma.12G157600	Brown	rab3 GTPase-activating protein non-catalytic subunit [Glycine max]
Glyma.12G158600	Brown	homogentisate 1,2-dioxygenase [Glycine max]
Glyma.12G159000	Brown	O-fucosyltransferase 35 isoform X2 [Glycine max]
Glyma.12G160300	Brown	uncharacterized protein LOC100790420 [Glycine max]
Glyma.12G162990	Brown	DNA-directed RNA polymerase III subunit rpc3-like [Glycine soja]
Glyma.12G163500	Brown	1-acyl-sn-glycerol-3-phosphate acyltransferase 1, chloroplastic isoform X1 [Glycine max]
Glyma.12G168800	Brown	dnaJ homolog subfamily C member 2 [Glycine max]
Glyma.12G170100	Brown	uncharacterized protein LOC100810394 [Glycine max]
Glyma.12G172300	Brown	uncharacterized protein LOC100817341 [Glycine max]
Glyma.12G179800	Brown	aspartic proteinase-like protein 2 [Glycine max]
[truncated: 15,084 more rows]

## Sheet: Table S9
Table S9 Genes of meta-molecular modules associated with isoflavone accumulation
Gene ID	Group	Module	Nr Description
Glyma.01G006700	G1	G1-red	probable glutamate carboxypeptidase LAMP1 isoform X1 [Glycine max]
Glyma.01G033500	G1	G1-red	WAT1-related protein At5g40210 [Glycine max]
Glyma.01G033900	G1	G1-red	WAT1-related protein At5g40240 isoform X2 [Glycine max]
Glyma.01G180200	G1	G1-red	uncharacterized protein LOC100787311 [Glycine max]
Glyma.02G070300	G1	G1-red	dynein light chain LC6, flagellar outer arm [Glycine max]
Glyma.02G088800	G1	G1-red	putative glutamine amidotransferase GAT1_2.1 [Glycine max]
Glyma.02G164400	G1	G1-red	uncharacterized protein LOC100789645 [Glycine max]
Glyma.02G202500	G1	G1-red	NADP-dependent glyceraldehyde-3-phosphate dehydrogenase [Glycine max]
Glyma.02G217900	G1	G1-red	uncharacterized protein LOC100527787 [Glycine max]
Glyma.02G232400	G1	G1-red	GDSL esterase/lipase At2g30310 [Glycine max]
Glyma.02G254200	G1	G1-red	MYB transcription factor MYB83 isoform X1 [Glycine max]
Glyma.02G263900	G1	G1-red	probable inactive receptor-like protein kinase At3g56050 [Glycine max]
Glyma.02G269400	G1	G1-red	endo-1,4-beta-glucanase [Glycine max]
Glyma.03G035600	G1	G1-red	non-specific lipid-transfer protein 1 [Glycine max]
Glyma.03G073500	G1	G1-red	uncharacterized protein LOC100306273 isoform X1 [Glycine max]
Glyma.03G112000	G1	G1-red	ethylene-responsive transcription factor 2 [Glycine max]
Glyma.04G008300	G1	G1-red	fructose-bisphosphate aldolase 1, chloroplastic [Glycine max]
Glyma.04G022300	G1	G1-red	CO(2)-response secreted protease [Glycine max]
Glyma.04G062000	G1	G1-red	U-box domain-containing protein 12 [Glycine max]
Glyma.04G138600	G1	G1-red	uncharacterized protein LOC100306185 isoform X1 [Glycine max]
Glyma.04G167800	G1	G1-red	expansin-A15 [Glycine max]
Glyma.05G003200	G1	G1-red	alkane hydroxylase MAH1 [Glycine max]
Glyma.05G057700	G1	G1-red	14 kDa proline-rich protein DC2.15 [Glycine max]
Glyma.05G152300	G1	G1-red	UDP-glucuronate 4-epimerase 6 [Glycine max]
Glyma.05G175600	G1	G1-red	hypothetical protein GLYMA_05G175600 [Glycine max]
Glyma.05G196300	G1	G1-red	putative SAUR-like auxin-responsive protein [Glycine max]
Glyma.05G223400	G1	G1-red	anthocyanin 3'-O-methyltransferase [Glycine max]
Glyma.06G048300	G1	G1-red	uncharacterized protein LOC100811492 [Glycine max]
Glyma.06G052600	G1	G1-red	glutaredoxin-C6-like [Glycine soja]
Glyma.06G096400	G1	G1-red	unknown [Glycine max]
Glyma.06G122700	G1	G1-red	protein trichome berefringence-like 7 [Glycine max]
Glyma.06G137000	G1	G1-red	protein DOWNY MILDEW RESISTANCE 6 [Glycine max]
Glyma.06G166800	G1	G1-red	sugar efflux transporter SWEET15 [Glycine max]
Glyma.06G195000	G1	G1-red	expansin-A15 [Glycine max]
Glyma.06G272500	G1	G1-red	Endoglucanase 9 [Glycine soja]
Glyma.06G273700	G1	G1-red	senescence-specific cysteine protease SAG39 [Glycine max]
Glyma.07G162900	G1	G1-red	allene oxide synthase 3-like [Glycine soja]
Glyma.07G193900	G1	G1-red	dof zinc finger protein DOF3.2 [Glycine max]
Glyma.07G216800	G1	G1-red	unknown [Glycine max]
Glyma.07G240900	G1	G1-red	uncharacterized protein LOC113002203 [Glycine max]
Glyma.07G262300	G1	G1-red	hypothetical protein GLYMA_07G262300 [Glycine max]
Glyma.08G157400	G1	G1-red	callose synthase 2 [Glycine max]
Glyma.08G158500	G1	G1-red	uncharacterized protein LOC100499949 [Glycine max]
Glyma.08G165800	G1	G1-red	uncharacterized protein LOC100799118 [Glycine max]
Glyma.08G183600	G1	G1-red	transcription factor bZIP81 [Glycine max]
Glyma.08G238600	G1	G1-red	NAD(P)H-quinone oxidoreductase subunit T, chloroplastic-like [Glycine max]
Glyma.08G306200	G1	G1-red	phytoene synthase 2, chloroplastic [Glycine max]
Glyma.08G360200	G1	G1-red	NAC domain-containing protein [Glycine max]
Glyma.09G010500	G1	G1-red	uncharacterized protein LOC100783793 isoform X1 [Glycine max]
Glyma.09G022400	G1	G1-red	Peroxidase 22 isoform A [Glycine soja]
Glyma.09G030300	G1	G1-red	UDP-arabinose 4-epimerase 1 isoform X1 [Glycine max]
Glyma.09G061200	G1	G1-red	calcium-transporting ATPase 8, plasma membrane-type [Glycine max]
Glyma.09G073900	G1	G1-red	photosystem II subunit X-like protein [Glycine max]
Glyma.09G156700	G1	G1-red	peroxidase 47 [Glycine max]
Glyma.09G159000	G1	G1-red	uncharacterized protein LOC100815851 [Glycine max]
Glyma.09G211500	G1	G1-red	isoflavone reductase homolog [Glycine max]
Glyma.09G237600	G1	G1-red	protein NRT1/ PTR FAMILY 7.3 [Glycine max]
Glyma.09G239300	G1	G1-red	uncharacterized protein At3g28850 [Glycine max]
Glyma.09G277200	G1	G1-red	Prosaposin isoform B [Glycine soja]
Glyma.10G031800	G1	G1-red	Auxin-induced protein 22D [Glycine soja]
Glyma.10G042000	G1	G1-red	hypothetical protein GLYMA_10G042000 [Glycine max]
Glyma.10G072000	G1	G1-red	protein BIC1 [Glycine max]
Glyma.10G147800	G1	G1-red	GTP-binding protein SAR1A [Glycine max]
Glyma.10G183300	G1	G1-red	phosphate transporter PHO1 isoform X1 [Glycine max]
Glyma.10G244800	G1	G1-red	protein lin-12 [Glycine max]
Glyma.10G286800	G1	G1-red	GEM-like protein 4 [Glycine max]
Glyma.11G001000	G1	G1-red	uncharacterized protein LOC100306198 [Glycine max]
Glyma.11G014700	G1	G1-red	uncharacterized protein LOC100782590 isoform X1 [Glycine max]
Glyma.11G042000	G1	G1-red	protein NRT1/ PTR FAMILY 7.3 [Glycine max]
Glyma.11G058100	G1	G1-red	peroxidase 10 [Glycine max]
Glyma.11G077600	G1	G1-red	ferredoxin--NADP reductase, leaf isozyme, chloroplastic [Glycine max]
Glyma.11G119100	G1	G1-red	BURP domain-containing protein BNM2A [Glycine max]
Glyma.12G080100	G1	G1-red	xyloglucan endotransglucosylase/hydrolase protein 31-like [Glycine soja]
Glyma.12G081400	G1	G1-red	zinc finger protein ZAT5 [Glycine max]
Glyma.12G096300	G1	G1-red	fasciclin-like arabinogalactan protein 16 [Glycine max]
Glyma.12G175300	G1	G1-red	protein kinase family protein precursor [Glycine max]
Glyma.12G221400	G1	G1-red	NAC transcription factor 56 [Glycine max]
Glyma.13G037000	G1	G1-red	uncharacterized protein LOC100819866 [Glycine max]
Glyma.13G058900	G1	G1-red	uncharacterized protein LOC100789388 [Glycine max]
Glyma.13G095600	G1	G1-red	hypothetical protein GLYMA_13G095600 [Glycine max]
Glyma.13G131400	G1	G1-red	short-chain dehydrogenase TIC 32, chloroplastic [Glycine max]
Glyma.13G148900	G1	G1-red	probable glycosyltransferase At5g03795 [Glycine max]
Glyma.13G149700	G1	G1-red	putative mediator of RNA polymerase II transcription subunit 26 isoform X1 [Glycine max]
Glyma.13G179600	G1	G1-red	probable ubiquitin-conjugating enzyme E2 24 [Glycine max]
Glyma.13G182700	G1	G1-red	dof zinc finger protein DOF4.6 [Glycine max]
Glyma.13G191200	G1	G1-red	annexin A7-like isoform X1 [Glycine max]
Glyma.13G221100	G1	G1-red	Ubiquitin-like protein 5 [Glycine soja]
Glyma.13G280000	G1	G1-red	NAC transcription factor 56 [Glycine max]
Glyma.13G297900	G1	G1-red	hypothetical protein GLYMA_13G297900 [Glycine max]
Glyma.13G312900	G1	G1-red	BEL1-like homeodomain protein 1 [Glycine max]
Glyma.13G316900	G1	G1-red	transcription factor TGA9 isoform X4 [Glycine max]
Glyma.14G002500	G1	G1-red	UDP-glycosyltransferase 82A1 [Glycine max]
Glyma.14G094100	G1	G1-red	uncharacterized protein LOC100817575 [Glycine max]
Glyma.14G167000	G1	G1-red	transcription factor TGA7 isoform X1 [Glycine max]
Glyma.14G188700	G1	G1-red	uncharacterized protein LOC114384496 [Glycine soja]
Glyma.14G189500	G1	G1-red	heavy metal-associated isoprenylated plant protein 9-like isoform X1 [Glycine soja]
Glyma.14G213400	G1	G1-red	nudix hydrolase 18, mitochondrial [Glycine max]
Glyma.15G001700	G1	G1-red	4-coumarate--CoA ligase 1 [Glycine max]
Glyma.15G116800	G1	G1-red	CASP-like protein 2B1 [Glycine max]
Glyma.15G186500	G1	G1-red	uncharacterized protein LOC100820086 isoform X1 [Glycine max]
Glyma.15G257600	G1	G1-red	1-aminocyclopropane-1-carboxylate oxidase homolog 1 [Glycine max]
Glyma.15G258800	G1	G1-red	auxin-responsive protein SAUR71 [Glycine max]
Glyma.16G011300	G1	G1-red	hypothetical protein GLYMA_16G011300 [Glycine max]
Glyma.16G020700	G1	G1-red	uncharacterized protein LOC100305624 [Glycine max]
Glyma.16G055900	G1	G1-red	peroxidase 55 [Glycine max]
Glyma.16G198500	G1	G1-red	BAG family molecular chaperone regulator 3 isoform B [Glycine soja]
Glyma.16G198600	G1	G1-red	BAG family molecular chaperone regulator 3 isoform X1 [Glycine max]
Glyma.17G136500	G1	G1-red	protein DETOXIFICATION 56 [Glycine max]
Glyma.17G159800	G1	G1-red	uncharacterized protein LOC102662938 [Glycine max]
Glyma.17G237100	G1	G1-red	unknown [Glycine max]
Glyma.17G256900	G1	G1-red	filament-like plant protein 4 [Glycine soja]
Glyma.18G040900	G1	G1-red	nudix hydrolase 18, mitochondrial [Glycine max]
Glyma.18G103000	G1	G1-red	protein trichome birefringence-like 43 [Glycine max]
Glyma.18G138300	G1	G1-red	2-methylene-furan-3-one reductase [Glycine max]
Glyma.18G230500	G1	G1-red	uncharacterized protein LOC100305679 [Glycine max]
Glyma.18G258500	G1	G1-red	uncharacterized protein At3g28850 [Glycine max]
Glyma.19G022300	G1	G1-red	hypothetical protein GLYMA_19G022300 [Glycine max]
Glyma.19G033600	G1	G1-red	COBRA-like protein 4 [Glycine max]
Glyma.19G033900	G1	G1-red	cytochrome P450 85A [Glycine max]
Glyma.19G046600	G1	G1-red	ribulose-1,5-bisphosphate carboxylase small subunit rbcS2 [Glycine max]
Glyma.19G074600	G1	G1-red	uncharacterized protein LOC100818584 [Glycine max]
Glyma.19G078800	G1	G1-red	uncharacterized protein LOC102659553 [Glycine max]
Glyma.19G112200	G1	G1-red	adenylyl-sulfate kinase 3 [Glycine max]
Glyma.19G198900	G1	G1-red	NDR1/HIN1-like protein 1 [Glycine max]
Glyma.19G209500	G1	G1-red	heavy metal-associated isoprenylated plant protein 36 [Glycine max]
Glyma.19G216300	G1	G1-red	calvin cycle protein CP12-2, chloroplastic [Glycine max]
Glyma.20G091900	G1	G1-red	hypothetical protein glysoja_035489 [Glycine soja]
Glyma.20G151500	G1	G1-red	ATP sulfurylase 1, chloroplastic [Glycine max]
Glyma.20G177900	G1	G1-red	protein IQ-DOMAIN 67 [Glycine max]
Glyma.20G221300	G1	G1-red	uncharacterized protein LOC100808774 [Glycine max]
Glyma.01G005400	G1	G1-turquoise	ATP-dependent 6-phosphofructokinase 3 isoform X1 [Glycine max]
Glyma.01G008400	G1	G1-turquoise	probable iron/ascorbate oxidoreductase DDB_G0283291-like isoform 1 [Glycine max]
Glyma.01G008500	G1	G1-turquoise	NADP-dependent malic enzyme [Glycine max]
Glyma.01G009300	G1	G1-turquoise	dolichyl-diphosphooligosaccharide--protein glycosyltransferase subunit STT3A [Glycine max]
Glyma.01G009700	G1	G1-turquoise	uncharacterized protein LOC100812276 [Glycine max]
Glyma.01G010500	G1	G1-turquoise	NBS-LRR type disease resistance protein [Glycine max]
Glyma.01G013900	G1	G1-turquoise	probable xyloglucan endotransglucosylase/hydrolase protein 30 [Glycine max]
Glyma.01G014000	G1	G1-turquoise	cellulose synthase-like protein D2 [Glycine max]
Glyma.01G014700	G1	G1-turquoise	jmjC domain-containing protein isoform X2 [Glycine max]
Glyma.01G016500	G1	G1-turquoise	ABC transporter B family member 2 [Glycine max]
Glyma.01G019400	G1	G1-turquoise	auxin-responsive protein IAA8-like isoform X1 [Glycine soja]
Glyma.01G019700	G1	G1-turquoise	transcription factor bHLH93 isoform X1 [Glycine max]
Glyma.01G019800	G1	G1-turquoise	glycine-rich domain-containing protein 1 isoform X1 [Glycine max]
Glyma.01G021400	G1	G1-turquoise	hypothetical protein GLYMA_01G021400 [Glycine max]
Glyma.01G022500	G1	G1-turquoise	AP2-like ethylene-responsive transcription factor AIL6 [Glycine max]
Glyma.01G024000	G1	G1-turquoise	mitochondrial uncoupling protein 5 [Glycine max]
Glyma.01G025100	G1	G1-turquoise	glycine-rich cell wall structural protein [Glycine max]
Glyma.01G030900	G1	G1-turquoise	polygalacturonase 1 beta-like protein 3 [Glycine max]
Glyma.01G031500	G1	G1-turquoise	aldehyde dehydrogenase family 2 member B1 [Glycine max]
Glyma.01G031900	G1	G1-turquoise	probable alpha,alpha-trehalose-phosphate synthase [UDP-forming] 9 [Glycine max]
Glyma.01G032200	G1	G1-turquoise	RING-H2 finger protein ATL47 [Glycine max]
Glyma.01G032300	G1	G1-turquoise	uncharacterized protein LOC100807284 [Glycine max]
Glyma.01G032700	G1	G1-turquoise	hypothetical protein GLYMA_01G032700 [Glycine max]
Glyma.01G037900	G1	G1-turquoise	probable galacturonosyltransferase-like 9 [Glycine max]
Glyma.01G039100	G1	G1-turquoise	protein SHORT HYPOCOTYL IN WHITE LIGHT 1 [Glycine max]
Glyma.01G044400	G1	G1-turquoise	hypothetical protein GLYMA_01G044400 [Glycine max]
Glyma.01G050100	G1	G1-turquoise	Expansin-A1 isoform A [Glycine soja]
Glyma.01G054000	G1	G1-turquoise	eukaryotic translation initiation factor 5A [Glycine max]
Glyma.01G056300	G1	G1-turquoise	probable leucine-rich repeat receptor-like protein kinase At1g35710 [Glycine soja]
Glyma.01G063100	G1	G1-turquoise	salicylate carboxymethyltransferase-like [Glycine soja]
Glyma.01G064100	G1	G1-turquoise	MADS-box protein CMB1 [Glycine max]
Glyma.01G067000	G1	G1-turquoise	phosphatidylinositol 4-kinase gamma 5 [Glycine max]
Glyma.01G067200	G1	G1-turquoise	GDSL esterase/lipase At2g03980 [Glycine max]
Glyma.01G067600	G1	G1-turquoise	sugar transport protein 12 isoform X2 [Glycine max]
Glyma.01G080500	G1	G1-turquoise	uncharacterized protein LOC102663973 [Glycine max]
Glyma.01G081300	G1	G1-turquoise	alpha-xylosidase 1 [Glycine max]
Glyma.01G084600	G1	G1-turquoise	protein ASPARTIC PROTEASE IN GUARD CELL 1 [Glycine max]
Glyma.01G094200	G1	G1-turquoise	eukaryotic translation initiation factor 4G isoform X1 [Glycine max]
Glyma.01G095500	G1	G1-turquoise	transcription factor bHLH71-like [Glycine soja]
Glyma.01G097100	G1	G1-turquoise	uncharacterized protein LOC100791908 [Glycine max]
Glyma.01G098700	G1	G1-turquoise	putative haloacid dehalogenase-like hydrolase [Glycine max]
Glyma.01G099800	G1	G1-turquoise	delta-1-pyrroline-5-carboxylate synthase isoform X1 [Glycine max]
Glyma.01G103100	G1	G1-turquoise	uncharacterized protein LOC100802853 [Glycine max]
Glyma.01G105400	G1	G1-turquoise	uncharacterized protein LOC100806570 [Glycine max]
Glyma.01G106000	G1	G1-turquoise	uncharacterized protein LOC100527381 [Glycine max]
Glyma.01G106100	G1	G1-turquoise	tau class glutathione S-transferase [Glycine max]
Glyma.01G112900	G1	G1-turquoise	BAHD acyltransferase DCR [Glycine max]
Glyma.01G116000	G1	G1-turquoise	High mobility group B protein 1 isoform A [Glycine soja]
Glyma.01G118000	G1	G1-turquoise	pyruvate decarboxylase 2 [Glycine max]
Glyma.01G119500	G1	G1-turquoise	AMP deaminase [Glycine max]
Glyma.01G120400	G1	G1-turquoise	omega-3 fatty acid desaturase [Glycine max]
Glyma.01G122800	G1	G1-turquoise	vacuolar cation/proton exchanger 3 isoform X1 [Glycine max]
Glyma.01G127400	G1	G1-turquoise	dirigent family protein precursor [Glycine max]
Glyma.01G127900	G1	G1-turquoise	uncharacterized protein LOC114416631 [Glycine soja]
Glyma.01G131500	G1	G1-turquoise	CBL-interacting protein kinase 2 [Glycine max]
Glyma.01G132500	G1	G1-turquoise	unknown [Glycine max]
Glyma.01G132600	G1	G1-turquoise	uncharacterized protein LOC100499726 precursor [Glycine max]
Glyma.01G133400	G1	G1-turquoise	Preprotein translocase Sec, Sec61-beta subunit [Corchorus capsularis]
Glyma.01G136300	G1	G1-turquoise	scarecrow-like protein 6 [Glycine max]
Glyma.01G144500	G1	G1-turquoise	kinesin-like protein KIN-UB [Glycine max]
Glyma.01G148800	G1	G1-turquoise	protein PAM68, chloroplastic [Glycine max]
Glyma.01G151600	G1	G1-turquoise	hypothetical protein GLYMA_01G151600 [Glycine max]
Glyma.01G157900	G1	G1-turquoise	glutamate receptor 3.6 [Glycine max]
Glyma.01G159700	G1	G1-turquoise	G2/mitotic-specific cyclin-1-like [Glycine max]
Glyma.01G161200	G1	G1-turquoise	Protein GDAP2-like [Glycine soja]
Glyma.01G161600	G1	G1-turquoise	serine/threonine-protein kinase STY17 isoform X1 [Glycine max]
Glyma.01G166000	G1	G1-turquoise	chaperone protein dnaJ 11, chloroplastic [Glycine max]
Glyma.01G168500	G1	G1-turquoise	B-box zinc finger protein 18 [Glycine max]
Glyma.01G169600	G1	G1-turquoise	uncharacterized protein LOC100784496 [Glycine max]
Glyma.01G171800	G1	G1-turquoise	putative lipid phosphate phosphatase [Glycine max]
Glyma.01G172400	G1	G1-turquoise	hypothetical protein GLYMA_01G172400 [Glycine max]
Glyma.01G178500	G1	G1-turquoise	calcium uniporter protein 2, mitochondrial [Glycine max]
Glyma.01G180900	G1	G1-turquoise	hypothetical protein GLYMA_01G180900 [Glycine max]
Glyma.01G183000	G1	G1-turquoise	dof zinc finger protein DOF5.1 [Glycine max]
Glyma.01G183100	G1	G1-turquoise	L-ascorbate oxidase homolog [Glycine max]
Glyma.01G183400	G1	G1-turquoise	probable disease resistance protein At5g66900 [Glycine max]
Glyma.01G186600	G1	G1-turquoise	uncharacterized protein LOC100795779 [Glycine max]
Glyma.01G187400	G1	G1-turquoise	DNA polymerase alpha catalytic subunit [Glycine max]
Glyma.01G187700	G1	G1-turquoise	S-adenosyl-L-methionine-dependent methyltransferases superfamily protein [Glycine max]
Glyma.01G188100	G1	G1-turquoise	uncharacterized protein LOC100800367 [Glycine max]
Glyma.01G190000	G1	G1-turquoise	microtubule-associated protein RP/EB family member 1C isoform X2 [Glycine max]
Glyma.01G190100	G1	G1-turquoise	MYB transcription factor MYB112 [Glycine max]
Glyma.01G191800	G1	G1-turquoise	molybdate-anion transporter [Glycine max]
Glyma.01G192600	G1	G1-turquoise	LBD domain-containing transcription factor [Glycine max]
Glyma.01G193500	G1	G1-turquoise	uncharacterized protein LOC100808524 [Glycine max]
Glyma.01G195000	G1	G1-turquoise	galactomannan galactosyltransferase 1 [Glycine max]
Glyma.01G196600	G1	G1-turquoise	homeobox-leucine zipper protein HAT22 [Glycine max]
Glyma.01G203100	G1	G1-turquoise	lon protease homolog 2, peroxisomal isoform X1 [Glycine max]
Glyma.01G205200	G1	G1-turquoise	uncharacterized protein LOC100804444 [Glycine max]
Glyma.01G205900	G1	G1-turquoise	phospholipase A1-Ibeta2, chloroplastic [Glycine max]
Glyma.01G208600	G1	G1-turquoise	hypothetical protein glysoja_018934, partial [Glycine soja]
Glyma.01G210600	G1	G1-turquoise	oxysterol-binding protein-related protein 2A isoform X1 [Glycine max]
Glyma.01G215400	G1	G1-turquoise	bifunctional dTDP-4-dehydrorhamnose 3,5-epimerase/dTDP-4-dehydrorhamnose reductase-like [Glycine soja]
Glyma.01G215500	G1	G1-turquoise	hydroxymethylglutaryl-CoA synthase [Glycine max]
Glyma.01G220600	G1	G1-turquoise	aquaporin PIP1-3 [Glycine max]
Glyma.01G224000	G1	G1-turquoise	probable inactive receptor kinase At4g23740 [Glycine max]
Glyma.01G225200	G1	G1-turquoise	long chain acyl-CoA synthetase 4 [Glycine max]
Glyma.01G228700	G1	G1-turquoise	chalcone synthase 7 [Glycine max]
Glyma.01G229600	G1	G1-turquoise	cell division cycle 20.2, cofactor of APC complex [Glycine max]
Glyma.01G229800	G1	G1-turquoise	hypothetical protein GLYMA_11G012700 [Glycine max]
Glyma.01G230900	G1	G1-turquoise	uncharacterized protein LOC100305937 [Glycine max]
Glyma.01G231300	G1	G1-turquoise	uncharacterized protein LOC100802494, partial [Glycine max]
Glyma.01G234600	G1	G1-turquoise	uncharacterized protein LOC100799306 isoform X1 [Glycine max]
Glyma.01G234800	G1	G1-turquoise	uncharacterized protein At2g34160 [Glycine max]
Glyma.01G237400	G1	G1-turquoise	hypothetical protein GLYMA_01G237400 [Glycine max]
Glyma.01G238800	G1	G1-turquoise	sugar transport protein 13 [Glycine max]
Glyma.01G242200	G1	G1-turquoise	unknown, partial [Glycine max]
Glyma.02G002900	G1	G1-turquoise	probable methyltransferase PMT3 [Glycine max]
Glyma.02G003200	G1	G1-turquoise	serine/threonine-protein kinase tricorner isoform X1 [Glycine max]
Glyma.02G008000	G1	G1-turquoise	ABC transporter B family member 4 isoform X1 [Glycine max]
Glyma.02G008100	G1	G1-turquoise	uncharacterized protein LOC100803234 [Glycine max]
Glyma.02G008400	G1	G1-turquoise	pectinesterase [Glycine max]
Glyma.02G009000	G1	G1-turquoise	uncharacterized protein LOC100790710 isoform X1 [Glycine max]
Glyma.02G013700	G1	G1-turquoise	alpha/beta-hydrolases superfamily protein [Glycine max]
Glyma.02G014000	G1	G1-turquoise	thioredoxin-like superfamily protein precursor [Glycine max]
Glyma.02G016100	G1	G1-turquoise	uncharacterized protein LOC100819416 [Glycine max]
Glyma.02G019400	G1	G1-turquoise	UDP-galactose/UDP-glucose transporter 3 [Glycine max]
Glyma.02G022100	G1	G1-turquoise	aldehyde oxidase GLOX [Glycine max]
Glyma.02G023800	G1	G1-turquoise	TIR-NBS-LRR type disease resistance protein [Glycine max]
Glyma.02G026300	G1	G1-turquoise	MYB transcription factor MYB138 [Glycine max]
Glyma.02G026600	G1	G1-turquoise	uncharacterized protein LOC100527301 isoform X1 [Glycine max]
Glyma.02G035200	G1	G1-turquoise	uncharacterized protein LOC100776669 [Glycine max]
Glyma.02G037400	G1	G1-turquoise	uncharacterized protein LOC100776135 [Glycine max]
Glyma.02G037500	G1	G1-turquoise	uncharacterized protein LOC100792292 [Glycine max]
Glyma.02G038100	G1	G1-turquoise	glutamate--glyoxylate aminotransferase 2 [Glycine max]
Glyma.02G040700	G1	G1-turquoise	mitochondrial uncoupling protein 5 [Glycine max]
Glyma.02G042700	G1	G1-turquoise	uncharacterized protein LOC100811784 [Glycine max]
Glyma.02G043200	G1	G1-turquoise	IST1-like protein [Glycine max]
Glyma.02G043300	G1	G1-turquoise	GDSL esterase/lipase At4g16230 [Glycine max]
Glyma.02G045400	G1	G1-turquoise	la-related protein 1C [Glycine max]
Glyma.02G047000	G1	G1-turquoise	uncharacterized protein LOC100305809 [Glycine max]
Glyma.02G054800	G1	G1-turquoise	hypothetical protein GLYMA_02G054800 [Glycine max]
Glyma.02G056400	G1	G1-turquoise	epoxide hydrolase 4 [Glycine max]
Glyma.02G057400	G1	G1-turquoise	succinate dehydrogenase [ubiquinone] flavoprotein subunit 1, mitochondrial [Glycine max]
Glyma.02G068100	G1	G1-turquoise	uncharacterized protein LOC100780921 [Glycine max]
Glyma.02G069000	G1	G1-turquoise	OTU domain-containing protein isoform A [Glycine soja]
Glyma.02G069700	G1	G1-turquoise	syntaxin-related protein KNOLLE [Glycine max]
Glyma.02G072300	G1	G1-turquoise	uncharacterized protein LOC100803573 [Glycine max]
Glyma.02G075000	G1	G1-turquoise	sucrose transport protein SUC8 [Glycine max]
Glyma.02G075600	G1	G1-turquoise	G-type lectin S-receptor-like serine/threonine-protein kinase At1g34300 [Glycine max]
Glyma.02G076000	G1	G1-turquoise	Adenylate kinase isoenzyme 6-like [Glycine soja]
Glyma.02G081400	G1	G1-turquoise	uncharacterized protein LOC100806977 [Glycine max]
Glyma.02G082600	G1	G1-turquoise	zinc finger protein 830 [Glycine max]
Glyma.02G084400	G1	G1-turquoise	1-aminocyclopropane-1-carboxylate oxidase-like 4 [Glycine soja]
Glyma.02G084800	G1	G1-turquoise	hypothetical protein GLYMA_02G084800 [Glycine max]
Glyma.02G093100	G1	G1-turquoise	PREDICTED: uncharacterized protein LOC108338299 isoform X1 [Vigna angularis]
Glyma.02G093200	G1	G1-turquoise	heat shock cognate 70 kDa protein 2-like [Glycine soja]
Glyma.02G095500	G1	G1-turquoise	probable sulfate transporter 4.2 [Glycine max]
Glyma.02G096700	G1	G1-turquoise	hypothetical protein GLYMA_02G096700 [Glycine max]
Glyma.02G097300	G1	G1-turquoise	eukaryotic translation initiation factor 3 subunit H-like [Glycine max]
Glyma.02G098000	G1	G1-turquoise	protein ASPARTIC PROTEASE IN GUARD CELL 1 [Glycine max]
Glyma.02G103100	G1	G1-turquoise	uncharacterized protein GMZOU-2 [Glycine max]
Glyma.02G103500	G1	G1-turquoise	caffeoyl-CoA O-methyltransferase [Glycine max]
Glyma.02G105100	G1	G1-turquoise	hypothetical protein GLYMA_02G105100 [Glycine max]
Glyma.02G107900	G1	G1-turquoise	ribonuclease 1 [Glycine max]
Glyma.02G108000	G1	G1-turquoise	putative ribonuclease T2 precursor [Glycine max]
Glyma.02G109100	G1	G1-turquoise	Expansin-A1 isoform A [Glycine soja]
Glyma.02G114000	G1	G1-turquoise	uncharacterized protein LOC100796135 [Glycine max]
Glyma.02G120500	G1	G1-turquoise	peptidyl-prolyl cis-trans isomerase E [Glycine max]
Glyma.02G121500	G1	G1-turquoise	MADS-box protein CMB1 [Glycine max]
Glyma.02G124000	G1	G1-turquoise	GDSL esterase/lipase At2g03980 [Glycine max]
Glyma.02G124100	G1	G1-turquoise	sugar carrier protein C [Glycine max]
Glyma.02G125300	G1	G1-turquoise	hypothetical protein GLYMA_02G125300 [Glycine max]
Glyma.02G125400	G1	G1-turquoise	hypothetical protein GLYMA_02G125400 [Glycine max]
Glyma.02G125600	G1	G1-turquoise	probable indole-3-acetic acid-amido synthetase GH3.1 [Glycine max]
Glyma.02G125900	G1	G1-turquoise	uncharacterized protein LOC100777541 [Glycine max]
Glyma.02G126800	G1	G1-turquoise	LAG1 longevity assurance homolog 3-like [Glycine soja]
Glyma.02G128100	G1	G1-turquoise	hypothetical protein D0Y65_000731 [Glycine soja]
Glyma.02G129500	G1	G1-turquoise	putative phospholipid-transporting ATPase 9 [Glycine max]
Glyma.02G136300	G1	G1-turquoise	protein DMR6-LIKE OXYGENASE 1 [Glycine max]
Glyma.02G137400	G1	G1-turquoise	uncharacterized LOC100527660 [Glycine max]
Glyma.02G138200	G1	G1-turquoise	hypothetical protein GLYMA_02G138200 [Glycine max]
Glyma.02G142300	G1	G1-turquoise	F-box/LRR-repeat protein 17 [Glycine max]
Glyma.02G143200	G1	G1-turquoise	Histone H2A variant 1, partial [Mucuna pruriens]
Glyma.02G145100	G1	G1-turquoise	sulfate transporter 3.1 [Glycine max]
Glyma.02G145200	G1	G1-turquoise	protein NETWORKED 1D [Glycine max]
Glyma.02G146900	G1	G1-turquoise	protein TIME FOR COFFEE isoform X1 [Glycine max]
Glyma.02G147800	G1	G1-turquoise	basic helix-loop-helix protein A [Glycine max]
Glyma.02G151800	G1	G1-turquoise	rho GTPase-activating protein 2 isoform X1 [Glycine max]
Glyma.02G154300	G1	G1-turquoise	phi class glutathione S-transferase [Glycine max]
Glyma.02G158700	G1	G1-turquoise	uncharacterized protein LOC100778253 [Glycine max]
Glyma.02G169800	G1	G1-turquoise	dirigent protein 22 [Glycine max]
Glyma.02G181300	G1	G1-turquoise	1-acyl-sn-glycerol-3-phosphate acyltransferase 2 [Glycine max]
Glyma.02G182800	G1	G1-turquoise	putative elongation factor TypA-like SVR3, chloroplastic [Glycine max]
Glyma.02G189700	G1	G1-turquoise	hypothetical protein GLYMA_02G189700 [Glycine max]
Glyma.02G195400	G1	G1-turquoise	syntaxin-121 [Glycine max]
Glyma.02G197800	G1	G1-turquoise	NDR1/HIN1-like protein 3 [Glycine max]
Glyma.02G206500	G1	G1-turquoise	autophagy-related protein 11 [Glycine max]
Glyma.02G208000	G1	G1-turquoise	UDP-glucuronate 4-epimerase 1 [Glycine max]
Glyma.02G208100	G1	G1-turquoise	hypothetical protein GLYMA_02G208100 [Glycine max]
Glyma.02G208700	G1	G1-turquoise	14-3-3 protein SGF14g [Glycine max]
Glyma.02G209400	G1	G1-turquoise	probable polyamine transporter At3g13620 [Glycine max]
Glyma.02G211500	G1	G1-turquoise	uncharacterized protein LOC100500358 [Glycine max]
Glyma.02G213800	G1	G1-turquoise	transcription factor bHLH30 [Glycine max]
Glyma.02G214400	G1	G1-turquoise	uncharacterized protein LOC100812670 [Glycine max]
Glyma.02G217400	G1	G1-turquoise	glycine-rich domain-containing protein 2 [Glycine max]
Glyma.02G217800	G1	G1-turquoise	transcription factor bHLH93 [Glycine max]
Glyma.02G218300	G1	G1-turquoise	glutamyl-tRNA reductase 1, chloroplastic [Glycine max]
Glyma.02G222300	G1	G1-turquoise	NAC domain protein [Glycine max]
Glyma.02G224100	G1	G1-turquoise	hypothetical protein BRADI_2g22991v3 [Brachypodium distachyon]
Glyma.02G226000	G1	G1-turquoise	hypothetical protein GLYMA_02G226000 [Glycine max]
Glyma.02G228500	G1	G1-turquoise	potassium transporter 1 [Glycine max]
Glyma.02G229800	G1	G1-turquoise	uncharacterized protein LOC100305817 [Glycine max]
Glyma.02G231100	G1	G1-turquoise	uncharacterized protein LOC100804302 [Glycine max]
Glyma.02G233300	G1	G1-turquoise	uncharacterized protein LOC100306300 [Glycine max]
Glyma.02G235400	G1	G1-turquoise	protein GRAVITROPIC IN THE LIGHT 1 [Glycine max]
Glyma.02G236900	G1	G1-turquoise	hypothetical protein Ahy_B01g051583 isoform B [Arachis hypogaea]
Glyma.02G237000	G1	G1-turquoise	probable inactive receptor kinase At5g58300 [Glycine max]
Glyma.02G239000	G1	G1-turquoise	uncharacterized protein At1g65710 [Glycine max]
Glyma.02G240000	G1	G1-turquoise	probable polyamine oxidase 4 [Glycine max]
Glyma.02G241400	G1	G1-turquoise	glutamate decarboxylase 1 [Glycine max]
Glyma.02G244100	G1	G1-turquoise	nudix hydrolase 17-like [Glycine max]
Glyma.02G245000	G1	G1-turquoise	HMG-Y-related protein A [Glycine max]
Glyma.02G248900	G1	G1-turquoise	hypothetical protein glysoja_013447 [Glycine soja]
Glyma.02G250200	G1	G1-turquoise	protein phosphatase 2C 37 [Glycine max]
Glyma.02G250700	G1	G1-turquoise	ultraviolet-B receptor UVR8 isoform X1 [Glycine max]
Glyma.02G252600	G1	G1-turquoise	rop guanine nucleotide exchange factor 5 [Glycine max]
Glyma.02G254400	G1	G1-turquoise	uncharacterized protein LOC100819235 [Glycine max]
Glyma.02G255800	G1	G1-turquoise	auxin transporter-like protein 1 isoform X1 [Glycine max]
Glyma.02G259800	G1	G1-turquoise	uncharacterized protein LOC100306253 [Glycine max]
Glyma.02G269000	G1	G1-turquoise	glucan endo-1,3-beta-glucosidase 12 [Glycine max]
Glyma.02G271500	G1	G1-turquoise	ubiquitin carboxyl-terminal hydrolase 12 isoform X1 [Glycine max]
Glyma.02G272100	G1	G1-turquoise	uncharacterized protein LOC100780572 isoform X1 [Glycine max]
Glyma.02G273000	G1	G1-turquoise	KRR1 small subunit processome component homolog [Glycine max]
Glyma.02G273100	G1	G1-turquoise	3-hydroxy-3-methylglutaryl-coenzyme A reductase 1 [Glycine max]
Glyma.02G274400	G1	G1-turquoise	NDR1/HIN1-like protein 13 [Glycine max]
Glyma.02G274500	G1	G1-turquoise	probable inactive receptor kinase At5g10020 isoform X1 [Glycine max]
Glyma.02G276400	G1	G1-turquoise	urease accessory protein F [Glycine max]
Glyma.02G277600	G1	G1-turquoise	G2/mitotic-specific cyclin S13-7 [Glycine max]
Glyma.02G278000	G1	G1-turquoise	CLE18 protein [Glycine max]
Glyma.02G278200	G1	G1-turquoise	uncharacterized protein LOC102667373 [Glycine max]
Glyma.02G281400	G1	G1-turquoise	uncharacterized protein LOC100306011 precursor [Glycine max]
Glyma.02G281500	G1	G1-turquoise	uncharacterized protein LOC100500216 precursor [Glycine max]
Glyma.02G282300	G1	G1-turquoise	unknown [Glycine max]
Glyma.02G292600	G1	G1-turquoise	uncharacterized protein LOC106796963 [Glycine max]
Glyma.02G294000	G1	G1-turquoise	glucan endo-1,3-beta-glucosidase 12 [Glycine max]
Glyma.02G294100	G1	G1-turquoise	ethylene-responsive transcription factor 3 [Glycine max]
Glyma.02G296600	G1	G1-turquoise	zinc finger CCCH domain-containing protein 29 [Glycine max]
Glyma.02G296900	G1	G1-turquoise	uncharacterized protein LOC100814102 [Glycine max]
Glyma.02G300000	G1	G1-turquoise	uncharacterized protein LOC100527167 [Glycine max]
Glyma.02G300900	G1	G1-turquoise	hypothetical protein GLYMA_02G300900 [Glycine max]
Glyma.02G304100	G1	G1-turquoise	neutral ceramidase 1 [Glycine max]
Glyma.02G306200	G1	G1-turquoise	scarecrow-like transcription factor PAT1 [Glycine max]
Glyma.02G307500	G1	G1-turquoise	unknown [Glycine max]
Glyma.02G308000	G1	G1-turquoise	TBC1 domain family member 2B [Glycine max]
Glyma.02G311800	G1	G1-turquoise	calcium-dependent protein kinase 26 [Glycine max]
Glyma.03G004500	G1	G1-turquoise	uncharacterized protein LOC100813242 [Glycine max]
Glyma.03G005400	G1	G1-turquoise	protein DETOXIFICATION 21-like [Glycine max]
Glyma.03G007500	G1	G1-turquoise	transcription factor MYB54 [Glycine max]
Glyma.03G008100	G1	G1-turquoise	cytochrome P450 86A8 [Glycine max]
Glyma.03G008300	G1	G1-turquoise	probable glycerol-3-phosphate acyltransferase 8 [Glycine max]
Glyma.03G009800	G1	G1-turquoise	Acyl-coenzyme A thioesterase 8, partial [Glycine soja]
Glyma.03G016600	G1	G1-turquoise	homeobox-leucine zipper protein ANTHOCYANINLESS 2 isoform X1 [Glycine max]
Glyma.03G017100	G1	G1-turquoise	protein spotted leaf 11 [Glycine max]
Glyma.03G020800	G1	G1-turquoise	Synaptotagmin-4 isoform A, partial [Glycine soja]
Glyma.03G035800	G1	G1-turquoise	expansin-A4 [Glycine max]
Glyma.03G045400	G1	G1-turquoise	uncharacterized protein LOC114406027 [Glycine soja]
Glyma.03G050700	G1	G1-turquoise	gamma-interferon-responsive lysosomal thiol protein [Glycine max]
Glyma.03G056700	G1	G1-turquoise	omega-3 fatty acid desaturase, chloroplastic [Glycine max]
Glyma.03G063400	G1	G1-turquoise	UPF0481 protein At3g47200 [Glycine max]
Glyma.03G063600	G1	G1-turquoise	auxin transporter-like protein 3 [Glycine max]
Glyma.03G066600	G1	G1-turquoise	aldo-keto reductase family protein isoform 1 [Glycine max]
Glyma.03G069700	G1	G1-turquoise	probable protein S-acyltransferase 16 [Glycine max]
Glyma.03G070200	G1	G1-turquoise	2-oxoisovalerate dehydrogenase subunit beta 1, mitochondrial [Glycine max]
Glyma.03G071700	G1	G1-turquoise	aldehyde oxidase GLOX [Glycine max]
Glyma.03G075300	G1	G1-turquoise	TMV resistance protein N [Glycine max]
Glyma.03G083200	G1	G1-turquoise	uncharacterized protein LOC100787007 [Glycine max]
Glyma.03G088900	G1	G1-turquoise	plasma membrane ascorbate-reducible b-type cytochrome family protein precursor [Glycine max]
Glyma.03G098900	G1	G1-turquoise	2-alkenal reductase (NADP(+)-dependent)-like [Glycine max]
Glyma.03G103600	G1	G1-turquoise	uncharacterized protein LOC100306026 [Glycine max]
Glyma.03G104700	G1	G1-turquoise	hydroquinone glucosyltransferase [Glycine max]
Glyma.03G109400	G1	G1-turquoise	ELMO domain-containing protein B isoform X1 [Glycine max]
Glyma.03G109900	G1	G1-turquoise	uclacyanin-3 [Glycine max]
Glyma.03G113200	G1	G1-turquoise	uncharacterized protein LOC100794412 [Glycine max]
Glyma.03G114800	G1	G1-turquoise	putative UPF0481 protein At3g02645 isoform X1 [Glycine soja]
Glyma.03G120700	G1	G1-turquoise	calmodulin-binding protein 25 [Glycine max]
Glyma.03G120900	G1	G1-turquoise	NAC and UBA-like domain containing protein isoform 1 [Glycine max]
Glyma.03G122000	G1	G1-turquoise	cytochrome P450 98A2 [Glycine max]
Glyma.03G123600	G1	G1-turquoise	G2/mitotic-specific cyclin S13-6 isoform X2 [Glycine soja]
Glyma.03G125400	G1	G1-turquoise	serine carboxypeptidase-like 45 isoform X1 [Glycine max]
Glyma.03G129600	G1	G1-turquoise	Hypothetical protein glysoja_025869 [Glycine soja]
Glyma.03G130800	G1	G1-turquoise	probable calcium-binding protein CML36 [Glycine max]
Glyma.03G130900	G1	G1-turquoise	triacylglycerol lipase SDP1 [Glycine max]
Glyma.03G131900	G1	G1-turquoise	protein EARLY RESPONSIVE TO DEHYDRATION 15 [Glycine max]
Glyma.03G134100	G1	G1-turquoise	UDP-URONIC ACID TRANSPORTER 1 [Glycine max]
Glyma.03G134200	G1	G1-turquoise	putative calcium-transporting ATPase 11, plasma membrane-type [Glycine max]
Glyma.03G137100	G1	G1-turquoise	insulin-degrading enzyme-like 1, peroxisomal [Glycine max]
Glyma.03G138000	G1	G1-turquoise	calcium-dependent protein kinase 32 [Glycine max]
Glyma.03G141600	G1	G1-turquoise	receptor protein kinase-like protein ZAR1 [Glycine max]
Glyma.03G143600	G1	G1-turquoise	MYB-CC domain-containing transcription factor PHR8 isoform 1 [Glycine max]
Glyma.03G144500	G1	G1-turquoise	Omega-6 fatty acid desaturase, endoplasmic reticulum isozyme 2 isoform B [Glycine soja]
Glyma.03G146100	G1	G1-turquoise	activator of 90 kDa heat shock protein ATPase homolog [Glycine soja]
Glyma.03G147800	G1	G1-turquoise	dirigent protein 22 [Glycine max]
Glyma.03G152200	G1	G1-turquoise	outer envelope membrane protein 7 [Glycine max]
Glyma.03G154200	G1	G1-turquoise	probable inactive patatin-like protein 9 [Glycine max]
Glyma.03G154700	G1	G1-turquoise	ent-copalyl diphosphate synthase, chloroplastic isoform X2 [Glycine max]
Glyma.03G157700	G1	G1-turquoise	calcium-transporting ATPase 12, plasma membrane-type, partial [Glycine max]
Glyma.03G158100	G1	G1-turquoise	histone H2A variant 1 [Glycine max]
Glyma.03G158900	G1	G1-turquoise	F-box/LRR-repeat protein 17 [Glycine max]
Glyma.03G159000	G1	G1-turquoise	phospholipase A1-Igamma2, chloroplastic-like isoform X2 [Glycine soja]
Glyma.03G159500	G1	G1-turquoise	E3 ubiquitin protein ligase DRIP2 [Glycine max]
Glyma.03G162900	G1	G1-turquoise	hypothetical protein CR513_37811, partial [Mucuna pruriens]
Glyma.03G166000	G1	G1-turquoise	uncharacterized protein LOC100787541 [Glycine max]
Glyma.03G170100	G1	G1-turquoise	two-component response regulator 24 [Glycine max]
Glyma.03G171400	G1	G1-turquoise	hypothetical protein GOBAR_DD10956 [Gossypium barbadense]
Glyma.03G172700	G1	G1-turquoise	Soluble inorganic pyrophosphatase 4 isoform D [Glycine soja]
Glyma.03G172900	G1	G1-turquoise	WAT1-related protein At2g37460 [Glycine max]
Glyma.03G174000	G1	G1-turquoise	hypothetical protein GLYMA_03G174000 [Glycine max]
Glyma.03G175200	G1	G1-turquoise	calcium-transporting ATPase 1, endoplasmic reticulum-type [Glycine max]
Glyma.03G178200	G1	G1-turquoise	protein IQ-DOMAIN 1 [Glycine max]
Glyma.03G178800	G1	G1-turquoise	cell number regulator 8 [Glycine max]
Glyma.03G181800	G1	G1-turquoise	uncharacterized protein LOC100813574 isoform X1 [Glycine max]
Glyma.03G185900	G1	G1-turquoise	nodulin-26 [Glycine max]
Glyma.03G189300	G1	G1-turquoise	60S ribosomal protein L24-like [Glycine soja]
Glyma.03G189700	G1	G1-turquoise	pyruvate kinase 1, cytosolic [Glycine max]
Glyma.03G189900	G1	G1-turquoise	cytochrome P450 76A2 [Glycine max]
Glyma.03G193800	G1	G1-turquoise	uridine nucleosidase 1-like [Glycine soja]
Glyma.03G194000	G1	G1-turquoise	A20/AN1-like zinc finger protein [Glycine max]
Glyma.03G202000	G1	G1-turquoise	protein kinase precursor [Glycine max]
Glyma.03G203600	G1	G1-turquoise	hypothetical protein GLYMA_03G203600 [Glycine max]
Glyma.03G208800	G1	G1-turquoise	auxin response factor 23-like [Glycine soja]
Glyma.03G209000	G1	G1-turquoise	Flavin-containing monooxygenase YUCCA10, partial [Glycine soja]
Glyma.03G209200	G1	G1-turquoise	Protein NETWORKED 3A isoform C [Glycine soja]
Glyma.03G209600	G1	G1-turquoise	bidirectional sugar transporter NEC1 isoform X1 [Glycine max]
Glyma.03G217500	G1	G1-turquoise	cellulose synthase-like protein D5 [Glycine max]
Glyma.03G218300	G1	G1-turquoise	dnaJ protein ERDJ3B [Glycine max]
Glyma.03G218700	G1	G1-turquoise	probable beta-D-xylosidase 2 [Glycine max]
Glyma.03G219300	G1	G1-turquoise	bZIP transcription factor 53A [Glycine max]
Glyma.03G226300	G1	G1-turquoise	cathepsin B-like protease 2 [Glycine max]
Glyma.03G230600	G1	G1-turquoise	uncharacterized protein LOC100306660 [Glycine max]
Glyma.03G233400	G1	G1-turquoise	topless-related protein 3 [Glycine max]
Glyma.03G233500	G1	G1-turquoise	probable protein phosphatase 2C 34 [Glycine max]
Glyma.03G234700	G1	G1-turquoise	serine/threonine-protein phosphatase PP1 [Glycine max]
Glyma.03G236300	G1	G1-turquoise	respiratory burst oxidase homolog protein B [Glycine max]
Glyma.03G240700	G1	G1-turquoise	uncharacterized protein LOC100779008 [Glycine max]
Glyma.03G245500	G1	G1-turquoise	probable serine/threonine-protein kinase WNK9 [Glycine max]
Glyma.03G247000	G1	G1-turquoise	hypothetical protein GLYMA_03G247000 [Glycine max]
Glyma.03G248000	G1	G1-turquoise	protein WVD2-like 1 isoform X1 [Glycine max]
Glyma.03G253100	G1	G1-turquoise	U-box domain-containing protein 9 [Glycine max]
Glyma.03G253300	G1	G1-turquoise	putative spliceosomal protein U1A [Glycine max]
Glyma.03G254900	G1	G1-turquoise	GDSL esterase/lipase At4g01130 isoform X1 [Glycine max]
Glyma.03G256500	G1	G1-turquoise	glucosyltransferase [Glycine max]
Glyma.03G258200	G1	G1-turquoise	ethylene-responsive transcription factor ERF023 [Glycine max]
Glyma.03G261800	G1	G1-turquoise	MYB transcription factor MYB114 [Glycine max]
Glyma.03G262600	G1	G1-turquoise	ATPase 10, plasma membrane-type isoform X2 [Glycine max]
Glyma.04G003200	G1	G1-turquoise	aquaporin PIP2-1 [Glycine max]
Glyma.04G003500	G1	G1-turquoise	uncharacterized protein LOC100818218 [Glycine max]
Glyma.04G007700	G1	G1-turquoise	arginine decarboxylase [Glycine max]
Glyma.04G008200	G1	G1-turquoise	hypothetical protein GLYMA_04G008200 [Glycine max]
Glyma.04G008900	G1	G1-turquoise	GATA transcription factor 7 [Glycine max]
Glyma.04G010300	G1	G1-turquoise	bZIP transcription factor bZIP125 [Glycine max]
Glyma.04G012900	G1	G1-turquoise	probable receptor-like serine/threonine-protein kinase At4g34500 [Glycine soja]
Glyma.04G015100	G1	G1-turquoise	protein MULTIPLE CHLOROPLAST DIVISION SITE 1 [Glycine max]
Glyma.04G016800	G1	G1-turquoise	unknown [Glycine max]
Glyma.04G016900	G1	G1-turquoise	uncharacterized protein LOC100811115 [Glycine max]
Glyma.04G018600	G1	G1-turquoise	uncharacterized protein LOC100814333 [Glycine max]
Glyma.04G018900	G1	G1-turquoise	nitrate regulatory gene2 protein [Glycine max]
Glyma.04G021300	G1	G1-turquoise	uncharacterized protein LOC100527484 precursor [Glycine max]
Glyma.04G021400	G1	G1-turquoise	uncharacterized protein LOC100500267 precursor [Glycine max]
Glyma.04G021600	G1	G1-turquoise	putative expansin precursor [Glycine max]
Glyma.04G022500	G1	G1-turquoise	CO(2)-response secreted protease [Glycine max]
Glyma.04G025500	G1	G1-turquoise	auxin-responsive protein SAUR50 [Glycine max]
Glyma.04G027600	G1	G1-turquoise	cysteine proteinase 15A [Glycine max]
Glyma.04G027900	G1	G1-turquoise	hypothetical protein GLYMA_04G027900 [Glycine max]
Glyma.04G030300	G1	G1-turquoise	glucose-1-phosphate adenylyltransferase large subunit 1 isoform X1 [Glycine max]
Glyma.04G031700	G1	G1-turquoise	protein RADIALIS-like 3 [Glycine max]
Glyma.04G035500	G1	G1-turquoise	cytochrome P450 CYP82D47 [Glycine max]
Glyma.04G036200	G1	G1-turquoise	serpin-ZX [Glycine max]
Glyma.04G036800	G1	G1-turquoise	uncharacterized protein LOC100782262 [Glycine max]
Glyma.04G042200	G1	G1-turquoise	probable carbohydrate esterase At4g34215 isoform X1 [Glycine max]
Glyma.04G043900	G1	G1-turquoise	uncharacterized protein LOC100777075 isoform X1 [Glycine max]
Glyma.04G044000	G1	G1-turquoise	metal transporter Nramp3a [Glycine max]
Glyma.04G044300	G1	G1-turquoise	Cytochrome b5 [Glycine soja]
Glyma.04G044600	G1	G1-turquoise	subtilisin-like protease SBT1.7 [Glycine max]
Glyma.04G044700	G1	G1-turquoise	transcription initiation factor TFIID subunit 4b [Glycine max]
Glyma.04G044800	G1	G1-turquoise	LBD domain-containing transcription factor [Glycine max]
Glyma.04G050000	G1	G1-turquoise	uncharacterized protein LOC114408807 isoform X2 [Glycine soja]
Glyma.04G051500	G1	G1-turquoise	uncharacterized protein LOC100796199 isoform X1 [Glycine max]
Glyma.04G051600	G1	G1-turquoise	unknown, partial [Glycine max]
Glyma.04G052800	G1	G1-turquoise	uncharacterized protein LOC100527044 [Glycine max]
Glyma.04G053600	G1	G1-turquoise	hypothetical protein GLYMA_10G137800 [Glycine max]
Glyma.04G054100	G1	G1-turquoise	hypothetical protein GLYMA_04G054100 [Glycine max]
Glyma.04G057100	G1	G1-turquoise	uncharacterized protein LOC100817156 isoform X1 [Glycine max]
Glyma.04G060600	G1	G1-turquoise	early nodulin-like protein precursor [Glycine max]
Glyma.04G061900	G1	G1-turquoise	Stromal cell-derived factor 2-like protein [Glycine soja]
Glyma.04G065800	G1	G1-turquoise	uncharacterized protein LOC100499904 [Glycine max]
Glyma.04G068300	G1	G1-turquoise	UPF0481 protein [Glycine soja]
Glyma.04G070500	G1	G1-turquoise	probable inactive 2-oxoglutarate-dependent dioxygenase AOP2 [Glycine max]
Glyma.04G073200	G1	G1-turquoise	hypothetical protein GLYMA_04G073200 [Glycine max]
Glyma.04G075300	G1	G1-turquoise	uncharacterized protein LOC100799736 [Glycine max]
Glyma.04G080600	G1	G1-turquoise	transcription factor MYB3R-1 isoform X1 [Glycine max]
Glyma.04G080700	G1	G1-turquoise	aspartate aminotransferase [Glycine max]
Glyma.04G086900	G1	G1-turquoise	ATP-dependent 6-phosphofructokinase 6 [Glycine max]
Glyma.04G088500	G1	G1-turquoise	tubulin alpha chain-like isoform X1 [Abrus precatorius]
Glyma.04G091800	G1	G1-turquoise	aspartyl protease AED3 [Glycine max]
Glyma.04G100400	G1	G1-turquoise	Protein EXORDIUM [Glycine soja]
Glyma.04G101000	G1	G1-turquoise	uncharacterized protein LOC100813969 isoform X1 [Glycine max]
Glyma.04G102400	G1	G1-turquoise	uncharacterized protein LOC114409289 [Glycine soja]
Glyma.04G103900	G1	G1-turquoise	dehydration responsive element-binding protein 3 [Glycine max]
Glyma.04G104900	G1	G1-turquoise	acetyl-CoA carboxylase 1 [Glycine max]
Glyma.04G107300	G1	G1-turquoise	tRNA (carboxymethyluridine(34)-5-O)-methyltransferase-like [Glycine soja]
Glyma.04G112800	G1	G1-turquoise	putative photosystem I subunit G [Glycine max]
Glyma.04G116900	G1	G1-turquoise	vacuolar protein sorting-associated protein 9A [Glycine max]
Glyma.04G118700	G1	G1-turquoise	plant invertase/pectin methylesterase inhibitor superfamily protein precursor [Glycine max]
Glyma.04G119600	G1	G1-turquoise	monocopper oxidase-like protein SKS1 isoform X1 [Glycine max]
Glyma.04G135400	G1	G1-turquoise	trihelix transcription factor ASIL2 [Glycine max]
Glyma.04G137200	G1	G1-turquoise	uncharacterized protein LOC100500383 precursor [Glycine max]
Glyma.04G145400	G1	G1-turquoise	DEAD-box ATP-dependent RNA helicase 27 [Glycine max]
Glyma.04G150900	G1	G1-turquoise	protein argonaute PNH1 isoform X1 [Glycine max]
Glyma.04G156100	G1	G1-turquoise	Heptahelical transmembrane protein 2, partial [Glycine soja]
Glyma.04G158600	G1	G1-turquoise	O-fucosyltransferase 34 [Glycine max]
Glyma.04G161000	G1	G1-turquoise	protein LONGIFOLIA 2 isoform X1 [Glycine max]
Glyma.04G164400	G1	G1-turquoise	uncharacterized protein LOC100794076 [Glycine max]
Glyma.04G165300	G1	G1-turquoise	hypothetical protein GLYMA_04G165300 [Glycine max]
Glyma.04G171200	G1	G1-turquoise	HVA22-like protein a [Glycine max]
Glyma.04G179900	G1	G1-turquoise	uncharacterized protein LOC100527592 [Glycine max]
Glyma.04G184300	G1	G1-turquoise	plastid phosphoenolpyruvate/phosphate translocator-like [Glycine max]
Glyma.04G187700	G1	G1-turquoise	uncharacterized protein LOC100810563 [Glycine max]
Glyma.04G192500	G1	G1-turquoise	adenine/guanine permease AZG2 [Glycine max]
Glyma.04G198500	G1	G1-turquoise	bidirectional sugar transporter SWEET14 [Glycine max]
Glyma.04G200600	G1	G1-turquoise	auxin response factor 2B [Glycine max]
Glyma.04G204400	G1	G1-turquoise	calcium-dependent protein kinase SK5-like [Glycine max]
Glyma.04G207200	G1	G1-turquoise	uncharacterized protein LOC114410043 [Glycine soja]
Glyma.04G214000	G1	G1-turquoise	pectinesterase inhibitor domain-containing protein precursor [Glycine max]
Glyma.04G215500	G1	G1-turquoise	serine/threonine-protein kinase ATG1t isoform X1 [Glycine max]
Glyma.04G219100	G1	G1-turquoise	developmentally-regulated G-protein 3 [Glycine max]
Glyma.04G220800	G1	G1-turquoise	adenine/guanine permease AZG1 [Glycine max]
Glyma.04G225000	G1	G1-turquoise	protein stum isoform X1 [Glycine max]
Glyma.04G226600	G1	G1-turquoise	IAA-amino acid hydrolase ILR1-like 5 [Glycine max]
Glyma.04G229900	G1	G1-turquoise	unknown [Glycine max]
Glyma.04G233500	G1	G1-turquoise	thylakoid lumenal 17.4 kDa protein, chloroplastic [Glycine max]
Glyma.04G238100	G1	G1-turquoise	bidirectional sugar transporter SWEET3-like [Glycine soja]
Glyma.04G246700	G1	G1-turquoise	hypothetical protein GLYMA_04G246700 [Glycine max]
Glyma.04G247600	G1	G1-turquoise	IAA-amino acid hydrolase ILR1-like 6 [Glycine max]
Glyma.04G247800	G1	G1-turquoise	Two-component response regulator ARR9 isoform B [Glycine soja]
Glyma.04G248700	G1	G1-turquoise	aspartic proteinase Asp1 [Glycine max]
Glyma.04G249700	G1	G1-turquoise	photosystem II 22 kDa protein, chloroplastic [Glycine max]
Glyma.04G251200	G1	G1-turquoise	uncharacterized protein LOC100813076 [Glycine max]
Glyma.04G256900	G1	G1-turquoise	putative methylesterase 12, chloroplastic [Glycine soja]
Glyma.04G257100	G1	G1-turquoise	agamous-like MADS-box protein AGL11 [Glycine soja]
Glyma.05G000900	G1	G1-turquoise	actin [Glycine max]
Glyma.05G002200	G1	G1-turquoise	hypothetical protein GLYMA_05G002200 [Glycine max]
Glyma.05G002500	G1	G1-turquoise	glucuronokinase 1-like [Glycine max]
Glyma.05G010500	G1	G1-turquoise	uncharacterized protein LOC100306235 [Glycine max]
Glyma.05G015400	G1	G1-turquoise	putative phospholipid-transporting ATPase 9 [Glycine max]
Glyma.05G016600	G1	G1-turquoise	H/ACA ribonucleoprotein complex subunit 2-like protein [Glycine soja]
Glyma.05G020600	G1	G1-turquoise	replication protein A 70 kDa DNA-binding subunit B [Glycine max]
Glyma.05G021600	G1	G1-turquoise	hypothetical protein GLYMA_05G021600 [Glycine max]
Glyma.05G025900	G1	G1-turquoise	cyclic dof factor 3 [Glycine max]
Glyma.05G027300	G1	G1-turquoise	NAP1-related protein 2 isoform B [Glycine soja]
Glyma.05G029200	G1	G1-turquoise	probable aldehyde dehydrogenase isoform X1 [Glycine max]
Glyma.05G031000	G1	G1-turquoise	uncharacterized protein LOC114411897 isoform X1 [Glycine soja]
Glyma.05G031400	G1	G1-turquoise	AAA-ATPase At3g28580 [Glycine max]
Glyma.05G035300	G1	G1-turquoise	protease Do-like 9 [Glycine max]
Glyma.05G036000	G1	G1-turquoise	uncharacterized protein LOC102661934 [Glycine max]
Glyma.05G037500	G1	G1-turquoise	1-deoxy-D-xylulose 5-phosphate reductoisomerase, chloroplastic-like [Glycine max]
Glyma.05G041600	G1	G1-turquoise	protein NBR1 homolog isoform X1 [Glycine max]
Glyma.05G044200	G1	G1-turquoise	uncharacterized protein LOC100784244 isoform X1 [Glycine max]
Glyma.05G044600	G1	G1-turquoise	GDSL esterase/lipase At3g48460 [Glycine max]
Glyma.05G048900	G1	G1-turquoise	replication factor C subunit 2 [Glycine max]
Glyma.05G051600	G1	G1-turquoise	FAM10 family protein At4g22670 [Glycine max]
Glyma.05G053300	G1	G1-turquoise	Methylsterol monooxygenase 1-1 isoform A [Glycine soja]
Glyma.05G060300	G1	G1-turquoise	uncharacterized protein LOC100818074 isoform X1 [Glycine max]
Glyma.05G063500	G1	G1-turquoise	ethylene-responsive transcription factor 5 [Glycine max]
Glyma.05G066500	G1	G1-turquoise	(S)-ureidoglycine aminohydrolase [Glycine max]
Glyma.05G067800	G1	G1-turquoise	NAK-type protein kinase [Glycine max]
Glyma.05G070400	G1	G1-turquoise	type I inositol polyphosphate 5-phosphatase 2 [Glycine max]
Glyma.05G079700	G1	G1-turquoise	hypothetical protein JCGZ_14905 [Jatropha curcas]
Glyma.05G082200	G1	G1-turquoise	probable disease resistance protein At5g66900 isoform X1 [Glycine max]
Glyma.05G082400	G1	G1-turquoise	probable disease resistance protein At5g66900 [Glycine max]
Glyma.05G088100	G1	G1-turquoise	uncharacterized protein LOC100810937 [Glycine max]
Glyma.05G089200	G1	G1-turquoise	cationic amino acid transporter 2, vacuolar [Glycine max]
Glyma.05G091100	G1	G1-turquoise	uncharacterized protein LOC100500268 [Glycine max]
Glyma.05G091200	G1	G1-turquoise	floral homeotic protein APETALA 2 isoform X3 [Glycine max]
Glyma.05G097300	G1	G1-turquoise	cyclin-D3-2 [Glycine max]
Glyma.05G101300	G1	G1-turquoise	auxin-responsive protein GH3 [Glycine max]
Glyma.05G102000	G1	G1-turquoise	54S ribosomal protein L51, mitochondrial [Glycine max]
Glyma.05G103200	G1	G1-turquoise	subtilisin-like protease SBT1.7 [Glycine max]
Glyma.05G103300	G1	G1-turquoise	LBD domain-containing transcription factor [Glycine max]
Glyma.05G107300	G1	G1-turquoise	U-box domain-containing protein 30 [Glycine soja]
Glyma.05G108600	G1	G1-turquoise	AP2-like ethylene-responsive transcription factor ANT isoform X2 [Glycine max]
Glyma.05G108800	G1	G1-turquoise	uncharacterized protein LOC100783342 [Glycine max]
Glyma.05G109500	G1	G1-turquoise	homeobox-leucine zipper protein HAT22-like [Glycine soja]
Glyma.05G117000	G1	G1-turquoise	calmodulin-binding transcription activator 2 [Glycine max]
Glyma.05G118400	G1	G1-turquoise	uncharacterized protein LOC100807207 [Glycine max]
Glyma.05G119100	G1	G1-turquoise	xylogen-like protein precursor [Glycine max]
Glyma.05G129900	G1	G1-turquoise	uncharacterized protein At2g34460, chloroplastic [Glycine max]
Glyma.05G132900	G1	G1-turquoise	copper-transporting ATPase RAN1 [Glycine max]
Glyma.05G135000	G1	G1-turquoise	uncharacterized protein LOC100802419 [Glycine max]
Glyma.05G138700	G1	G1-turquoise	probable xyloglucan endotransglucosylase/hydrolase protein 28 [Glycine max]
Glyma.05G139600	G1	G1-turquoise	myosin-binding protein 2 [Glycine max]
Glyma.05G141900	G1	G1-turquoise	ornithine aminotransferase [Glycine max]
Glyma.05G142400	G1	G1-turquoise	probable inositol transporter 2 [Glycine max]
Glyma.05G143900	G1	G1-turquoise	unknown [Glycine max]
Glyma.05G147400	G1	G1-turquoise	F-box protein At1g67340 [Glycine max]
Glyma.05G148700	G1	G1-turquoise	MADS-box protein FLOWERING LOCUS C isoform X2 [Glycine max]
Glyma.05G149900	G1	G1-turquoise	peptidyl-prolyl cis-trans isomerase FKBP62 [Glycine max]
Glyma.05G150400	G1	G1-turquoise	xyloglucan endotransglucosylase/hydrolase 2 isoform X1 [Glycine max]
Glyma.05G152100	G1	G1-turquoise	serine hydroxymethyltransferase 1 [Glycine max]
Glyma.05G152200	G1	G1-turquoise	subtilisin-like protease SBT5.3 [Glycine max]
Glyma.05G152600	G1	G1-turquoise	cytochrome P450 71D10-like [Glycine soja]
Glyma.05G152700	G1	G1-turquoise	hypothetical protein GLYMA_05G152700 [Glycine max]
Glyma.05G153300	G1	G1-turquoise	chalcone synthase 2 isoform X1 [Glycine max]
Glyma.05G154600	G1	G1-turquoise	alpha-amylase inhibitor/lipid transfer/seed storage family protein isoform 1 precursor [Glycine max]
Glyma.05G166800	G1	G1-turquoise	SHOOT1 protein [Glycine max]
Glyma.05G168200	G1	G1-turquoise	magnesium transporter MRS2-4-like [Glycine max]
Glyma.05G173100	G1	G1-turquoise	uncharacterized protein LOC102659707 [Glycine max]
Glyma.05G175000	G1	G1-turquoise	uncharacterized protein LOC100787062 isoform X1 [Glycine max]
Glyma.05G175400	G1	G1-turquoise	RING-H2 finger protein ATL52-like [Glycine max]
Glyma.05G178100	G1	G1-turquoise	ubiquitin carboxyl-terminal hydrolase 4 [Glycine max]
Glyma.05G179300	G1	G1-turquoise	PLAT domain-containing protein 3 [Glycine max]
Glyma.05G180600	G1	G1-turquoise	inositol-3-phosphate synthase [Glycine soja]
Glyma.05G183200	G1	G1-turquoise	nuclear transcription factor Y subunit B-2-like [Glycine max]
Glyma.05G183800	G1	G1-turquoise	hypothetical protein GLYMA_05G183800 [Glycine max]
Glyma.05G185700	G1	G1-turquoise	hypothetical protein GLYMA_05G185700 [Glycine max]
Glyma.05G188600	G1	G1-turquoise	histone H3-like centromeric protein CSE4 [Glycine max]
Glyma.05G188700	G1	G1-turquoise	hypothetical protein EUTSA_v10014731mg [Eutrema salsugineum]
Glyma.05G189600	G1	G1-turquoise	U-box domain-containing protein 27-like [Glycine max]
Glyma.05G191700	G1	G1-turquoise	mitogen-activated protein kinase kinase kinase 3 [Glycine max]
Glyma.05G192700	G1	G1-turquoise	ABC transporter G family member 5-like [Glycine max]
Glyma.05G195000	G1	G1-turquoise	NAC domain-containing protein 2 [Glycine max]
Glyma.05G197600	G1	G1-turquoise	ferrochelatase-2, chloroplastic-like isoform X1 [Glycine max]
Glyma.05G197900	G1	G1-turquoise	patellin-3-like [Glycine max]
Glyma.05G200800	G1	G1-turquoise	auxin response factor 2B-like isoform X1 [Glycine max]
Glyma.05G202700	G1	G1-turquoise	sugar efflux transporter SWEET11 [Glycine max]
Glyma.05G203700	G1	G1-turquoise	uncharacterized protein LOC100808454 [Glycine max]
Glyma.05G205700	G1	G1-turquoise	30S ribosomal protein S1 isoform C [Glycine soja]
Glyma.05G206100	G1	G1-turquoise	intracellular protein transport protein USO1-like [Glycine max]
Glyma.05G207900	G1	G1-turquoise	hypothetical protein D0Y65_012906 [Glycine soja]
Glyma.05G208700	G1	G1-turquoise	aquaporin PIP1-5 [Glycine max]
Glyma.05G209900	G1	G1-turquoise	uncharacterized protein LOC100788490 [Glycine max]
Glyma.05G213900	G1	G1-turquoise	uncharacterized protein LOC100815056 [Glycine max]
Glyma.05G216400	G1	G1-turquoise	endoglucanase 6 [Glycine max]
Glyma.05G219400	G1	G1-turquoise	Luminal-binding protein 5 [Glycine soja]
Glyma.05G224500	G1	G1-turquoise	putative inositol oxygenase [Glycine max]
Glyma.05G225500	G1	G1-turquoise	derlin-1 isoform X1 [Glycine max]
Glyma.05G225800	G1	G1-turquoise	glucan endo-1,3-beta-glucosidase 13 [Glycine max]
Glyma.05G230500	G1	G1-turquoise	hypothetical protein GLYMA_05G230500 [Glycine max]
Glyma.05G231500	G1	G1-turquoise	uncharacterized protein LOC113001643 [Glycine max]
Glyma.05G236400	G1	G1-turquoise	Endoglucanase 8, partial [Glycine soja]
Glyma.05G236600	G1	G1-turquoise	21 kDa protein [Glycine max]
Glyma.05G243200	G1	G1-turquoise	protein PLASTID MOVEMENT IMPAIRED 1 [Glycine max]
Glyma.05G244500	G1	G1-turquoise	hypothetical protein GLYMA_05G244500 [Glycine max]
Glyma.05G245600	G1	G1-turquoise	hypothetical protein GLYMA_05G245600 [Glycine max]
Glyma.05G245800	G1	G1-turquoise	thaumatin-like protein [Glycine max]
Glyma.05G246500	G1	G1-turquoise	phosphoethanolamine N-methyltransferase [Glycine max]
Glyma.05G247300	G1	G1-turquoise	probable inactive receptor kinase At1g48480 [Glycine max]
Glyma.05G247800	G1	G1-turquoise	uncharacterized protein LOC100817359 precursor [Glycine max]
Glyma.05G247900	G1	G1-turquoise	purple acid phosphatase 17-like [Glycine max]
Glyma.06G001400	G1	G1-turquoise	uncharacterized protein LOC100800660 [Glycine max]
Glyma.06G003800	G1	G1-turquoise	MYB transcription factor MYB48 [Glycine max]
Glyma.06G005100	G1	G1-turquoise	peptidyl-prolyl cis-trans isomerase [Glycine max]
Glyma.06G005700	G1	G1-turquoise	5'-methylthioadenosine/S-adenosylhomocysteine nucleosidase 1 isoform B [Glycine soja]
Glyma.06G007100	G1	G1-turquoise	ARG7 auxin responsive family protein-like protein [Glycine max]
Glyma.06G007500	G1	G1-turquoise	arginine decarboxylase [Glycine max]
Glyma.06G008800	G1	G1-turquoise	GATA transcription factor 7 [Glycine max]
Glyma.06G012900	G1	G1-turquoise	glucan endo-1,3-beta-D-glucosidase [Glycine max]
Glyma.06G015900	G1	G1-turquoise	glyceraldehyde-3-phosphate dehydrogenase B subunit isoform 1 [Glycine max]
Glyma.06G017700	G1	G1-turquoise	NPC intracellular cholesterol transporter 1 isoform X1 [Glycine max]
Glyma.06G017800	G1	G1-turquoise	protein NLP4 isoform X1 [Glycine max]
Glyma.06G019200	G1	G1-turquoise	nitrate regulatory gene2 protein isoform X2 [Glycine max]
Glyma.06G022600	G1	G1-turquoise	subtilisin-type protease precursor [Glycine max]
Glyma.06G024000	G1	G1-turquoise	uncharacterized protein LOC100795719 [Glycine max]
Glyma.06G024100	G1	G1-turquoise	tubulin beta chain [Glycine max]
Glyma.06G024700	G1	G1-turquoise	WEB family protein At1g75720 isoform X1 [Glycine max]
Glyma.06G026100	G1	G1-turquoise	Protein BASIC PENTACYSTEINE6 isoform E [Glycine soja]
Glyma.06G026300	G1	G1-turquoise	aldehyde oxidase GLOX [Glycine max]
Glyma.06G028000	G1	G1-turquoise	protein WALLS ARE THIN 1 [Glycine max]
Glyma.06G032200	G1	G1-turquoise	DUF21 domain-containing protein At1g47330 [Glycine max]
Glyma.06G034100	G1	G1-turquoise	uncharacterized protein LOC100806535 isoform 1 [Glycine max]
Glyma.06G036100	G1	G1-turquoise	thylakoidal processing peptidase 1, chloroplastic [Glycine max]
Glyma.06G036300	G1	G1-turquoise	serpin-ZX [Glycine max]
Glyma.06G043900	G1	G1-turquoise	putative cyclin-A3-1 isoform X1 [Glycine max]
Glyma.06G044100	G1	G1-turquoise	hypothetical protein D0Y65_013721 [Glycine soja]
Glyma.06G050700	G1	G1-turquoise	vacuolar-processing enzyme [Glycine max]
Glyma.06G052000	G1	G1-turquoise	zinc transporter 4, chloroplastic isoform X1 [Glycine max]
Glyma.06G054200	G1	G1-turquoise	serine/threonine-protein kinase tricorner [Glycine max]
Glyma.06G054400	G1	G1-turquoise	(S)-coclaurine N-methyltransferase [Glycine max]
Glyma.06G056000	G1	G1-turquoise	SCP-like extracellular protein domain-containing protein precursor [Glycine max]
Glyma.06G056300	G1	G1-turquoise	Copper-transporting ATPase PAA2, chloroplastic isoform B [Glycine soja]
Glyma.06G058500	G1	G1-turquoise	3-ketoacyl-CoA synthase 10 [Glycine max]
Glyma.06G062500	G1	G1-turquoise	Retrovirus-related Pol polyprotein from transposon TNT 1-94 [Glycine soja]
Glyma.06G062900	G1	G1-turquoise	Stromal cell-derived factor 2-like protein [Glycine soja]
Glyma.06G067800	G1	G1-turquoise	putative clathrin assembly protein At2g25430 [Glycine max]
Glyma.06G069900	G1	G1-turquoise	TATA-binding protein-associated factor 2N [Glycine max]
Glyma.06G072400	G1	G1-turquoise	putative 2-oxoglutarate-dependent dioxygenase AOP1.2, partial [Glycine soja]
Glyma.06G078400	G1	G1-turquoise	gamma-glutamylcyclotransferase 2-1-like [Glycine soja]
Glyma.06G081800	G1	G1-turquoise	Proline-rich receptor-like protein kinase PERK1 [Glycine soja]
Glyma.06G082400	G1	G1-turquoise	aspartate aminotransferase glyoxysomal isozyme AAT1 precursor [Glycine max]
Glyma.06G085200	G1	G1-turquoise	probable glycosyltransferase At5g20260 [Glycine max]
Glyma.06G088600	G1	G1-turquoise	hypothetical protein GLYMA_06G088600 [Glycine max]
Glyma.06G088800	G1	G1-turquoise	serine/threonine-protein kinase Aurora-1 [Glycine soja]
Glyma.06G089600	G1	G1-turquoise	uncharacterized protein LOC100805268 [Glycine max]
Glyma.06G089800	G1	G1-turquoise	inositol phosphate kinase [Glycine max]
Glyma.06G092900	G1	G1-turquoise	probable rhamnogalacturonate lyase B [Glycine max]
Glyma.06G093600	G1	G1-turquoise	hypothetical protein GLYMA_06G093600 [Glycine max]
Glyma.06G095300	G1	G1-turquoise	GEM-like protein 1 [Glycine max]
Glyma.06G096100	G1	G1-turquoise	mechanosensitive ion channel protein 2, chloroplastic [Glycine max]
Glyma.06G102100	G1	G1-turquoise	protein EXORDIUM [Glycine max]
Glyma.06G105000	G1	G1-turquoise	ethylene-responsive transcription factor RAP2-4 [Glycine max]
Glyma.06G108100	G1	G1-turquoise	beta-1,3-galactosyltransferase 7 isoform X1 [Glycine max]
Glyma.06G111400	G1	G1-turquoise	transmembrane emp24 domain-containing protein p24delta5 [Glycine max]
Glyma.06G113200	G1	G1-turquoise	photosystem II 22 kDa protein, chloroplastic-like [Glycine soja]
Glyma.06G114200	G1	G1-turquoise	aspartic proteinase Asp1 [Glycine max]
Glyma.06G114400	G1	G1-turquoise	probable L-ascorbate peroxidase 6, chloroplastic/mitochondrial isoform X1 [Glycine max]
Glyma.06G114700	G1	G1-turquoise	hypothetical protein GLYMA_06G114700 [Glycine max]
Glyma.06G114800	G1	G1-turquoise	protein disulfide-isomerase [Glycine max]
Glyma.06G116200	G1	G1-turquoise	uncharacterized protein LOC100791865 [Glycine max]
Glyma.06G116300	G1	G1-turquoise	chloroplast processing peptidase-like [Glycine max]
Glyma.06G118300	G1	G1-turquoise	PHD finger protein EHD3 [Glycine max]
Glyma.06G119300	G1	G1-turquoise	uncharacterized protein LOC114414316 [Glycine soja]
Glyma.06G120300	G1	G1-turquoise	2-oxoisovalerate dehydrogenase subunit alpha 2, mitochondrial [Glycine max]
Glyma.06G122000	G1	G1-turquoise	hypothetical protein GLYMA_06G121800 [Glycine max]
Glyma.06G124300	G1	G1-turquoise	dof zinc finger protein DOF3.5 [Glycine max]
Glyma.06G124600	G1	G1-turquoise	uncharacterized protein LOC100808287 [Glycine max]
Glyma.06G126600	G1	G1-turquoise	cyclic nucleotide-gated ion channel 1 [Glycine max]
Glyma.06G126700	G1	G1-turquoise	spermine synthase [Glycine max]
Glyma.06G127900	G1	G1-turquoise	uncharacterized protein LOC100820570 [Glycine max]
Glyma.06G138100	G1	G1-turquoise	NAC domain-containing protein 91 [Glycine max]
Glyma.06G139300	G1	G1-turquoise	protein RESPONSE TO LOW SULFUR 3 [Glycine max]
Glyma.06G142500	G1	G1-turquoise	probable LRR receptor-like serine/threonine-protein kinase IRK [Glycine soja]
Glyma.06G143000	G1	G1-turquoise	chalcone isomerase 4A [Glycine max]
Glyma.06G143300	G1	G1-turquoise	expansin precursor [Glycine max]
Glyma.06G148500	G1	G1-turquoise	ribonucleoside-diphosphate reductase large subunit-like [Glycine soja]
Glyma.06G150400	G1	G1-turquoise	RING-H2 finger protein ATL78-like [Glycine max]
Glyma.06G153300	G1	G1-turquoise	5' exonuclease Apollo [Glycine max]
Glyma.06G156700	G1	G1-turquoise	hypothetical protein GLYMA_06G156700 [Glycine max]
Glyma.06G158400	G1	G1-turquoise	uncharacterized protein LOC100777483 isoform X1 [Glycine max]
Glyma.06G161800	G1	G1-turquoise	GDSL esterase/lipase At1g71250 isoform X2 [Glycine max]
Glyma.06G162700	G1	G1-turquoise	calcium-binding mitochondrial carrier protein SCaMC-2-B isoform X1 [Glycine max]
Glyma.06G163000	G1	G1-turquoise	uncharacterized protein LOC100306330 precursor [Glycine max]
Glyma.06G164900	G1	G1-turquoise	auxin response factor 2B [Glycine max]
Glyma.06G166700	G1	G1-turquoise	probable protein S-acyltransferase 5 [Glycine max]
Glyma.06G170100	G1	G1-turquoise	F-box protein At5g50450 [Glycine max]
Glyma.06G173300	G1	G1-turquoise	adenine/guanine permease AZG2 [Glycine max]
Glyma.06G173700	G1	G1-turquoise	zinc finger CCCH domain-containing protein 43 [Glycine max]
Glyma.06G184900	G1	G1-turquoise	uncharacterized protein LOC100813476 [Glycine max]
Glyma.06G186900	G1	G1-turquoise	unknown, partial [Glycine max]
Glyma.06G189500	G1	G1-turquoise	pentatricopeptide repeat-containing protein At1g18900 isoform X1 [Glycine max]
Glyma.06G190000	G1	G1-turquoise	LRR receptor-like serine/threonine-protein kinase FEI 1 isoform X1 [Glycine max]
Glyma.06G191200	G1	G1-turquoise	protein IQ-DOMAIN 20 [Glycine max]
Glyma.06G191400	G1	G1-turquoise	ABC transporter A family member 7 [Glycine soja]
Glyma.06G192600	G1	G1-turquoise	microtubule-associated protein RP/EB family member 1B [Glycine max]
Glyma.06G195300	G1	G1-turquoise	uncharacterized protein LOC100306677 isoform X1 [Glycine max]
Glyma.06G195500	G1	G1-turquoise	NAC domain protein NAC5 [Glycine max]
Glyma.06G201800	G1	G1-turquoise	hypothetical protein PHAVU_009G193300g [Phaseolus vulgaris]
Glyma.06G202300	G1	G1-turquoise	flavonoid 3'-hydroxylase [Glycine max]
Glyma.06G205400	G1	G1-turquoise	protein COBRA [Glycine max]
Glyma.06G205900	G1	G1-turquoise	probable galacturonosyltransferase 11 [Glycine max]
Glyma.06G206700	G1	G1-turquoise	flavonol 3-O-glucosyltransferase UGT89B1 [Glycine max]
Glyma.06G208000	G1	G1-turquoise	Protein STRICTOSIDINE SYNTHASE-LIKE 11 isoform B [Glycine soja]
Glyma.06G208200	G1	G1-turquoise	enolase 1, chloroplastic [Glycine max]
Glyma.06G209400	G1	G1-turquoise	DEAD-box ATP-dependent RNA helicase 27 [Glycine max]
Glyma.06G211600	G1	G1-turquoise	probable inactive receptor kinase At2g26730 [Glycine max]
Glyma.06G213100	G1	G1-turquoise	DELLA protein SLR1 [Glycine max]
Glyma.06G213300	G1	G1-turquoise	protein argonaute PNH1 [Glycine max]
Glyma.06G217500	G1	G1-turquoise	methyl-CpG-binding domain-containing protein 11 [Glycine max]
Glyma.06G222400	G1	G1-turquoise	amino acid transporter AVT6A [Glycine max]
Glyma.06G224900	G1	G1-turquoise	hypothetical protein GLYMA_06G224900 [Glycine max]
Glyma.06G232300	G1	G1-turquoise	transcription factor TCP3 [Glycine max]
Glyma.06G243500	G1	G1-turquoise	hypothetical protein GLYMA_06G243500 [Glycine max]
Glyma.06G249100	G1	G1-turquoise	NAC transcription factor 56-like [Glycine soja]
Glyma.06G254900	G1	G1-turquoise	diacylglycerol kinase 5 isoform X1 [Glycine max]
Glyma.06G262800	G1	G1-turquoise	uncharacterized protein LOC100500370 precursor [Glycine max]
Glyma.06G265000	G1	G1-turquoise	hypothetical protein GLYMA_06G265000 [Glycine max]
Glyma.06G271200	G1	G1-turquoise	cyclic nucleotide-gated ion channel 4 [Glycine max]
Glyma.06G272100	G1	G1-turquoise	hypothetical protein D0Y65_015952, partial [Glycine soja]
Glyma.06G275600	G1	G1-turquoise	probable alpha,alpha-trehalose-phosphate synthase [UDP-forming] 7 [Glycine max]
Glyma.06G277500	G1	G1-turquoise	phosphoenolpyruvate carboxylase 2 [Glycine max]
Glyma.06G285300	G1	G1-turquoise	ras-related protein RABA1f [Glycine max]
Glyma.06G285800	G1	G1-turquoise	transcription factor VOZ1 [Glycine max]
Glyma.06G292600	G1	G1-turquoise	hypothetical protein GLYMA_06G292600 [Glycine max]
Glyma.06G295600	G1	G1-turquoise	hypothetical protein GLYMA_06G295600 [Glycine max]
Glyma.06G296800	G1	G1-turquoise	hypothetical protein GLYMA_06G296800 [Glycine max]
Glyma.06G297300	G1	G1-turquoise	beta-glucuronosyltransferase GlcAT14A [Glycine max]
Glyma.06G297500	G1	G1-turquoise	uncharacterized protein LOC100527304 [Glycine max]
Glyma.06G298100	G1	G1-turquoise	uncharacterized protein LOC100819518 [Glycine max]
Glyma.06G298800	G1	G1-turquoise	uncharacterized protein LOC100777298 [Glycine max]
Glyma.06G298900	G1	G1-turquoise	uncharacterized protein LOC100777823 [Glycine max]
Glyma.06G299400	G1	G1-turquoise	uncharacterized GPI-anchored protein At4g28100 [Glycine max]
Glyma.06G303700	G1	G1-turquoise	homeobox-leucine zipper protein HDG2 isoform X1 [Glycine max]
Glyma.06G306400	G1	G1-turquoise	unknown, partial [Glycine max]
Glyma.06G306900	G1	G1-turquoise	hypothetical protein GLYMA_06G306900 [Glycine max]
Glyma.06G308500	G1	G1-turquoise	probable carboxylesterase 15 isoform X1 [Glycine max]
Glyma.06G308600	G1	G1-turquoise	fasciclin-like arabinogalactan protein 16 [Glycine max]
Glyma.06G308700	G1	G1-turquoise	hypothetical protein GLYMA_06G308700 [Glycine max]
Glyma.06G310100	G1	G1-turquoise	probable carboxylesterase 15 [Glycine max]
Glyma.06G314200	G1	G1-turquoise	probable pectinesterase/pectinesterase inhibitor 47 [Glycine max]
Glyma.06G316000	G1	G1-turquoise	hypothetical protein GLYMA_13G124100 [Glycine max]
Glyma.06G322100	G1	G1-turquoise	uncharacterized protein LOC100305699 precursor [Glycine max]
Glyma.06G324400	G1	G1-turquoise	MADS domain transporter AGL11 [Glycine max]
Glyma.07G004200	G1	G1-turquoise	protein MANNAN SYNTHESIS-RELATED 1 [Glycine max]
Glyma.07G006300	G1	G1-turquoise	heat shock 70 kDa protein 15 [Glycine max]
Glyma.07G007000	G1	G1-turquoise	uncharacterized protein LOC114419180 [Glycine soja]
Glyma.07G007500	G1	G1-turquoise	uncharacterized protein LOC100305758 [Glycine max]
Glyma.07G010400	G1	G1-turquoise	beta-galactosidase 1 [Glycine max]
Glyma.07G014100	G1	G1-turquoise	GDSL esterase/lipase APG-like precursor [Glycine max]
Glyma.07G014500	G1	G1-turquoise	stem 28 kDa glycoprotein precursor [Glycine max]
Glyma.07G017000	G1	G1-turquoise	CASP-like protein 3A1 [Glycine max]
Glyma.07G018800	G1	G1-turquoise	protein NRT1/ PTR FAMILY 1.2 [Glycine max]
Glyma.07G021100	G1	G1-turquoise	cell division control protein 2 homolog C isoform X1 [Glycine max]
Glyma.07G022000	G1	G1-turquoise	uncharacterized protein LOC100305555 precursor [Glycine max]
Glyma.07G024000	G1	G1-turquoise	probable CCR4-associated factor 1 homolog 7 [Glycine max]
Glyma.07G028000	G1	G1-turquoise	protein TOPLESS-like [Glycine soja]
Glyma.07G028500	G1	G1-turquoise	pyrophosphate-energized vacuolar membrane proton pump [Glycine max]
Glyma.07G028800	G1	G1-turquoise	protein TSS [Glycine max]
Glyma.07G031700	G1	G1-turquoise	putative lactoylglutathione lyase [Glycine max]
Glyma.07G032300	G1	G1-turquoise	SPAC17H9.04c, partial [Mucuna pruriens]
Glyma.07G034100	G1	G1-turquoise	cyclin-A2-4 [Glycine max]
Glyma.07G034200	G1	G1-turquoise	auxin-induced protein AUX22 [Glycine max]
Glyma.07G034400	G1	G1-turquoise	F-box/kelch-repeat protein At1g80440 [Glycine max]
Glyma.07G034800	G1	G1-turquoise	lipoxygenase-9 [Glycine max]
Glyma.07G035200	G1	G1-turquoise	verprolin [Glycine max]
Glyma.07G037700	G1	G1-turquoise	transcription factor MYB8 [Glycine max]
Glyma.07G038300	G1	G1-turquoise	WAS/WASL-interacting protein family member 3 [Glycine max]
Glyma.07G040300	G1	G1-turquoise	cation/calcium exchanger 4 [Glycine max]
Glyma.07G040400	G1	G1-turquoise	uncharacterized protein LOC100803697 isoform X1 [Glycine max]
Glyma.07G040700	G1	G1-turquoise	probable nucleoside diphosphate kinase 5 [Glycine max]
Glyma.07G041400	G1	G1-turquoise	protein TIFY 11B-like [Glycine max]
Glyma.07G043900	G1	G1-turquoise	phosphoinositide phosphatase SAC2-like isoform X1 [Glycine soja]
Glyma.07G044400	G1	G1-turquoise	subtilisin-like protease SBT1.5 [Glycine max]
Glyma.07G045800	G1	G1-turquoise	uncharacterized protein LOC100819894 [Glycine max]
Glyma.07G045900	G1	G1-turquoise	alanine aminotransferase 2 [Glycine max]
Glyma.07G048300	G1	G1-turquoise	soluble inorganic pyrophosphatase 1 [Glycine max]
Glyma.07G048500	G1	G1-turquoise	LHY1/CCA1-like protein [Glycine max]
Glyma.07G049000	G1	G1-turquoise	uncharacterized protein LOC100306403 [Glycine max]
Glyma.07G049200	G1	G1-turquoise	cation efflux superfamily protein [Glycine max]
Glyma.07G050300	G1	G1-turquoise	endonuclease 2-like [Glycine soja]
Glyma.07G053400	G1	G1-turquoise	protein yippee-like At4g27745 isoform X1 [Glycine max]
Glyma.07G054700	G1	G1-turquoise	uncharacterized protein LOC100306200 [Glycine max]
Glyma.07G054800	G1	G1-turquoise	auxin response factor 18 isoform X1 [Glycine max]
Glyma.07G055500	G1	G1-turquoise	phosphatidylinositol 4-kinase gamma 4 isoform X1 [Glycine max]
Glyma.07G060900	G1	G1-turquoise	eukaryotic translation initiation factor 1A [Glycine max]
Glyma.07G061300	G1	G1-turquoise	uncharacterized protein At5g41620 isoform X1 [Glycine max]
Glyma.07G065800	G1	G1-turquoise	uncharacterized protein LOC100499838 [Glycine max]
Glyma.07G066600	G1	G1-turquoise	probable serine/threonine-protein kinase At1g01540 [Glycine soja]
Glyma.07G067000	G1	G1-turquoise	probable polygalacturonase isoform X1 [Glycine max]
Glyma.07G072800	G1	G1-turquoise	DEAD-box ATP-dependent RNA helicase 8 isoform D [Glycine soja]
Glyma.07G078200	G1	G1-turquoise	uncharacterized protein LOC100798922 [Glycine max]
Glyma.07G080500	G1	G1-turquoise	subtilisin-like protease SBT1.1 [Glycine max]
Glyma.07G081100	G1	G1-turquoise	hypothetical protein GLYMA_07G081100 [Glycine max]
Glyma.07G082900	G1	G1-turquoise	uncharacterized protein LOC100779255 [Glycine max]
Glyma.07G084200	G1	G1-turquoise	rac-like GTP-binding protein ARAC7 isoform X1 [Glycine max]
Glyma.07G085800	G1	G1-turquoise	uncharacterized protein LOC100788521 isoform X1 [Glycine max]
Glyma.07G086900	G1	G1-turquoise	hypothetical protein GLYMA_07G086900 [Glycine max]
Glyma.07G087200	G1	G1-turquoise	LOW QUALITY PROTEIN: uncharacterized protein LOC102664089 [Glycine max]
Glyma.07G087500	G1	G1-turquoise	aldehyde dehydrogenase family 2 member C4 isoform X1 [Glycine max]
Glyma.07G089000	G1	G1-turquoise	VIN3-like protein 1 isoform X2 [Glycine max]
Glyma.07G090100	G1	G1-turquoise	lysine-specific histone demethylase 1 homolog 1-like [Glycine soja]
Glyma.07G096700	G1	G1-turquoise	non-specific lipid-transfer protein 2-like [Glycine max]
Glyma.07G099900	G1	G1-turquoise	protein DETOXIFICATION 16-like isoform X1 [Glycine soja]
Glyma.07G100900	G1	G1-turquoise	hypothetical protein GLYMA_07G100900 [Glycine max]
Glyma.07G102500	G1	G1-turquoise	auxin efflux carrier component 1b [Glycine max]
Glyma.07G103000	G1	G1-turquoise	uncharacterized protein LOC100779987 isoform X1 [Glycine max]
Glyma.07G104200	G1	G1-turquoise	nudix hydrolase 18, mitochondrial [Glycine max]
Glyma.07G109200	G1	G1-turquoise	uncharacterized protein LOC100814035 [Glycine max]
Glyma.07G114400	G1	G1-turquoise	serine/threonine-protein kinase D6PK [Glycine max]
Glyma.07G127800	G1	G1-turquoise	uncharacterized protein LOC100796620 [Glycine max]
Glyma.07G130400	G1	G1-turquoise	auxin response factor 19 [Glycine max]
Glyma.07G132300	G1	G1-turquoise	E3 ubiquitin-protein ligase PRT6 [Glycine max]
Glyma.07G132900	G1	G1-turquoise	oxysterol-binding protein-related protein 3A [Glycine max]
Glyma.07G133500	G1	G1-turquoise	uncharacterized protein LOC100795391 [Glycine max]
Glyma.07G134000	G1	G1-turquoise	protein FAR-RED ELONGATED HYPOCOTYL 1 [Glycine max]
Glyma.07G134200	G1	G1-turquoise	hypothetical protein GLYMA_07G134200 [Glycine max]
Glyma.07G135100	G1	G1-turquoise	uncharacterized protein LOC100799604 precursor [Glycine max]
Glyma.07G135400	G1	G1-turquoise	L-type lectin-domain containing receptor kinase IV.1 [Glycine max]
Glyma.07G136500	G1	G1-turquoise	ultraviolet-B receptor UVR8 isoform X1 [Glycine max]
Glyma.07G141500	G1	G1-turquoise	hypothetical protein GLYMA_07G141500 [Glycine max]
Glyma.07G143800	G1	G1-turquoise	Photosystem I P700 chlorophyll a apoprotein A1 [Glycine soja]
Glyma.07G146300	G1	G1-turquoise	transcription factor DIVARICATA [Glycine max]
Glyma.07G147000	G1	G1-turquoise	auxin transporter-like protein 2 [Glycine max]
Glyma.07G147200	G1	G1-turquoise	UPF0481 protein At3g47200 [Glycine max]
Glyma.07G149600	G1	G1-turquoise	vacuolar cation/proton exchanger 3 [Glycine max]
Glyma.07G150900	G1	G1-turquoise	probable 2-oxoglutarate-dependent dioxygenase At5g05600 [Glycine max]
Glyma.07G153100	G1	G1-turquoise	pyruvate decarboxylase 2 [Glycine max]
Glyma.07G157100	G1	G1-turquoise	dirigent protein 22 [Glycine max]
Glyma.07G167700	G1	G1-turquoise	Methylecgonone reductase, partial [Glycine soja]
Glyma.07G168100	G1	G1-turquoise	uncharacterized protein LOC100499899 isoform X1 [Glycine max]
Glyma.07G170100	G1	G1-turquoise	hypothetical protein GLYMA_07G170100 [Glycine max]
Glyma.07G175700	G1	G1-turquoise	hypothetical protein D0Y65_018177 [Glycine soja]
Glyma.07G176700	G1	G1-turquoise	seed coat BURP domain protein 1 precursor [Glycine max]
Glyma.07G182600	G1	G1-turquoise	costars family protein [Glycine max]
Glyma.07G183100	G1	G1-turquoise	gamma-glutamyl peptidase 5 [Glycine max]
Glyma.07G184500	G1	G1-turquoise	phosphoglycerate mutase-like protein 1 isoform X1 [Glycine max]
Glyma.07G189500	G1	G1-turquoise	monosaccharide transporter [Glycine max]
Glyma.07G191400	G1	G1-turquoise	unknown [Glycine max]
Glyma.07G200400	G1	G1-turquoise	uncharacterized protein LOC100790461 [Glycine max]
Glyma.07G201300	G1	G1-turquoise	Triose phosphate/phosphate translocator, chloroplastic isoform A [Glycine soja]
Glyma.07G201600	G1	G1-turquoise	receptor-like protein kinase HSL1 [Glycine max]
Glyma.07G201800	G1	G1-turquoise	NAC domain-containing protein 73 [Glycine max]
Glyma.07G202500	G1	G1-turquoise	hypothetical protein BRARA_B00354, partial [Brassica rapa]
Glyma.07G205100	G1	G1-turquoise	protein CHUP1, chloroplastic [Glycine max]
Glyma.07G205200	G1	G1-turquoise	protein trichome birefringence-like 38 [Glycine max]
Glyma.07G207000	G1	G1-turquoise	hypothetical protein GLYMA_07G207000 [Glycine max]
Glyma.07G209500	G1	G1-turquoise	transcription factor HHO2 isoform X1 [Glycine max]
Glyma.07G216000	G1	G1-turquoise	myb-related protein 308 [Glycine max]
Glyma.07G218200	G1	G1-turquoise	flavonoid 3'-monooxygenase [Glycine max]
Glyma.07G221400	G1	G1-turquoise	hypothetical protein GLYMA_07G221400 [Glycine max]
Glyma.07G223100	G1	G1-turquoise	BOI-related E3 ubiquitin-protein ligase 1 [Glycine max]
Glyma.07G236000	G1	G1-turquoise	alkaline/neutral invertase A, mitochondrial [Glycine max]
Glyma.07G236600	G1	G1-turquoise	serine carboxypeptidase-like 33 [Glycine max]
Glyma.07G237600	G1	G1-turquoise	uncharacterized protein LOC100796259 [Glycine max]
Glyma.07G238400	G1	G1-turquoise	DNA replication licensing factor MCM2 [Glycine max]
Glyma.07G243300	G1	G1-turquoise	Two-component response regulator ARR2 isoform B [Glycine soja]
Glyma.07G245800	G1	G1-turquoise	uncharacterized protein LOC100785204 isoform X1 [Glycine max]
Glyma.07G246200	G1	G1-turquoise	uncharacterized protein LOC100776779 [Glycine max]
Glyma.07G248000	G1	G1-turquoise	hypothetical protein GLYMA_07G248000 [Glycine max]
Glyma.07G257300	G1	G1-turquoise	heavy metal-associated isoprenylated plant protein 33 [Glycine max]
Glyma.07G260700	G1	G1-turquoise	uncharacterized protein LOC100791504 [Glycine max]
Glyma.07G261600	G1	G1-turquoise	glucan endo-1,3-beta-glucosidase 1 isoform X1 [Glycine max]
Glyma.07G265400	G1	G1-turquoise	uncharacterized protein LOC100788173 [Glycine max]
Glyma.07G266000	G1	G1-turquoise	cysteine proteinase inhibitor 5 [Glycine max]
Glyma.07G266800	G1	G1-turquoise	CASP-like protein 2B1 [Glycine max]
Glyma.07G268100	G1	G1-turquoise	transcription factor LEC1-A [Glycine max]
Glyma.07G271200	G1	G1-turquoise	UDP-glucose 4-epimerase GEPI42 [Glycine soja]
Glyma.07G271900	G1	G1-turquoise	zinc-finger homeodomain protein 4 [Glycine max]
Glyma.07G272600	G1	G1-turquoise	protein NRT1/ PTR FAMILY 4.3 [Glycine max]
Glyma.08G002600	G1	G1-turquoise	aspartic proteinase Asp1 [Glycine max]
Glyma.08G002700	G1	G1-turquoise	aldehyde dehydrogenase family 3 member I1 [Glycine max]
Glyma.08G003200	G1	G1-turquoise	filament-like plant protein 3 [Glycine max]
Glyma.08G004400	G1	G1-turquoise	MACPF domain-containing protein At4g24290 [Glycine max]
Glyma.08G005200	G1	G1-turquoise	patellin-3 [Glycine max]
Glyma.08G005600	G1	G1-turquoise	calcium-dependent protein kinase SK5 [Glycine max]
Glyma.08G008100	G1	G1-turquoise	auxin response factor 2B [Glycine max]
Glyma.08G010000	G1	G1-turquoise	sugar efflux transporter SWEET21 [Glycine max]
Glyma.08G011800	G1	G1-turquoise	bifunctional UDP-glucose 4-epimerase and UDP-xylose 4-epimerase 1 [Glycine max]
Glyma.08G014600	G1	G1-turquoise	uncharacterized protein LOC100811734 [Glycine max]
Glyma.08G015300	G1	G1-turquoise	aquaporin PIP1-6 [Glycine max]
Glyma.08G017300	G1	G1-turquoise	probable polygalacturonase isoform X1 [Glycine max]
Glyma.08G018900	G1	G1-turquoise	respiratory burst oxidase homolog protein A [Glycine max]
Glyma.08G021700	G1	G1-turquoise	high mobility group B protein 6 [Glycine max]
Glyma.08G022300	G1	G1-turquoise	endo-1,4-beta-glucanase precursor [Glycine max]
Glyma.08G025700	G1	G1-turquoise	Luminal-binding protein 5 [Glycine soja]
Glyma.08G028200	G1	G1-turquoise	ethanolamine-phosphate cytidylyltransferase [Glycine max]
Glyma.08G032800	G1	G1-turquoise	uncharacterized protein LOC114423096 [Glycine soja]
Glyma.08G037500	G1	G1-turquoise	hypothetical protein D0Y65_019531 [Glycine soja]
Glyma.08G038100	G1	G1-turquoise	chloroplast processing peptidase [Glycine max]
Glyma.08G039900	G1	G1-turquoise	uncharacterized protein LOC100810465 [Glycine max]
Glyma.08G042600	G1	G1-turquoise	cysteine-rich repeat secretory protein 12 [Glycine max]
Glyma.08G053600	G1	G1-turquoise	thaumatin-like protein [Glycine max]
Glyma.08G055700	G1	G1-turquoise	probable inactive receptor kinase At1g48480 [Glycine max]
Glyma.08G056300	G1	G1-turquoise	purple acid phosphatase 8 [Glycine max]
Glyma.08G056500	G1	G1-turquoise	annexin D5 [Glycine max]
Glyma.08G057900	G1	G1-turquoise	unknown [Glycine max]
Glyma.08G058400	G1	G1-turquoise	sphingosine kinase 1 isoform X1 [Glycine max]
Glyma.08G059700	G1	G1-turquoise	sugar carrier protein C [Glycine max]
Glyma.08G067000	G1	G1-turquoise	uncharacterized protein LOC100500139 [Glycine max]
Glyma.08G070300	G1	G1-turquoise	------
Glyma.08G074700	G1	G1-turquoise	beta-xylosidase/alpha-L-arabinofuranosidase 2 [Glycine max]
Glyma.08G077200	G1	G1-turquoise	bidirectional sugar transporter N3 [Glycine max]
Glyma.08G077400	G1	G1-turquoise	transcription factor bZIP10 [Glycine max]
Glyma.08G081700	G1	G1-turquoise	uncharacterized protein LOC100803184 [Glycine max]
Glyma.08G084600	G1	G1-turquoise	uncharacterized protein LOC100812074 [Glycine max]
Glyma.08G091600	G1	G1-turquoise	protein NRT1/ PTR FAMILY 8.3 [Glycine max]
Glyma.08G092300	G1	G1-turquoise	hypothetical protein GLYMA_08G092300 [Glycine max]
Glyma.08G092700	G1	G1-turquoise	IAA-alanine resistance protein 1 [Glycine max]
Glyma.08G094900	G1	G1-turquoise	myosin-binding protein 2 [Glycine max]
Glyma.08G097800	G1	G1-turquoise	ornithine aminotransferase, mitochondrial [Glycine max]
Glyma.08G101500	G1	G1-turquoise	putative ABC transporter C family member 15 [Glycine max]
Glyma.08G105000	G1	G1-turquoise	histidine kinase 3 isoform X1 [Glycine max]
Glyma.08G106900	G1	G1-turquoise	hypothetical protein GLYMA_08G106900 [Glycine max]
Glyma.08G107300	G1	G1-turquoise	xyloglucan endotransglucosylase/hydrolase 2 precursor [Glycine max]
Glyma.08G108900	G1	G1-turquoise	hypothetical protein GLYMA_08G108900 [Glycine max]
Glyma.08G109000	G1	G1-turquoise	SUB1 homolog precursor [Glycine max]
Glyma.08G109700	G1	G1-turquoise	DnaJ-like protein [Glycine max]
Glyma.08G109900	G1	G1-turquoise	cytochrome P450 71D10 [Glycine max]
Glyma.08G112300	G1	G1-turquoise	uncharacterized protein LOC100499687 precursor [Glycine max]
Glyma.08G113600	G1	G1-turquoise	probable acyl-activating enzyme 18, peroxisomal [Glycine max]
Glyma.08G115200	G1	G1-turquoise	Mitogen-activated protein kinase 7 isoform D [Glycine soja]
Glyma.08G115700	G1	G1-turquoise	uncharacterized protein LOC100806373 isoform X1 [Glycine max]
Glyma.08G120100	G1	G1-turquoise	nodulin-26 [Glycine max]
Glyma.08G120600	G1	G1-turquoise	floral homeotic protein AGAMOUS-like [Glycine max]
Glyma.08G120700	G1	G1-turquoise	GDSL esterase/lipase family protein precursor [Glycine max]
Glyma.08G132300	G1	G1-turquoise	putative beta-1,4-mannosyl-glycoprotein 4-beta-N-acetylglucosaminyltransferase [Glycine max]
Glyma.08G133600	G1	G1-turquoise	serine/threonine-protein kinase SAPK2 isoform X1 [Glycine max]
Glyma.08G135600	G1	G1-turquoise	BTB/POZ domain-containing protein DOT3 isoform X1 [Glycine max]
Glyma.08G137000	G1	G1-turquoise	unknown [Glycine max]
Glyma.08G137600	G1	G1-turquoise	ethylene-responsive transcription factor [Glycine max]
Glyma.08G143500	G1	G1-turquoise	neutral/alkaline invertase 3, chloroplastic [Glycine max]
Glyma.08G145600	G1	G1-turquoise	cellulose synthase A catalytic subunit 2 [UDP-forming] [Glycine max]
Glyma.08G147200	G1	G1-turquoise	U-box domain-containing protein 27 [Glycine max]
Glyma.08G147900	G1	G1-turquoise	probable pectinesterase/pectinesterase inhibitor 51 [Glycine max]
Glyma.08G152800	G1	G1-turquoise	DNA damage-repair/toleration protein DRT100-like [Glycine soja]
Glyma.08G153600	G1	G1-turquoise	hypothetical protein GLYMA_08G153600 [Glycine max]
Glyma.08G153700	G1	G1-turquoise	hypothetical protein GLYMA_08G153700 [Glycine max]
Glyma.08G157700	G1	G1-turquoise	citrate synthase, mitochondrial [Glycine max]
Glyma.08G159500	G1	G1-turquoise	beta-hexosaminidase 2 [Glycine max]
Glyma.08G159900	G1	G1-turquoise	ATP-citrate synthase alpha chain protein 1 [Glycine max]
Glyma.08G164400	G1	G1-turquoise	zinc transporter 1 [Glycine max]
Glyma.08G164800	G1	G1-turquoise	metal tolerance protein 10 [Glycine max]
Glyma.08G168600	G1	G1-turquoise	cysteine proteinase inhibitor-like protein precursor [Glycine max]
Glyma.08G169800	G1	G1-turquoise	nitrile-specifier protein 5 [Glycine max]
Glyma.08G170400	G1	G1-turquoise	probable BOI-related E3 ubiquitin-protein ligase 3 [Glycine soja]
Glyma.08G175800	G1	G1-turquoise	peroxisomal (S)-2-hydroxy-acid oxidase GLO1-like [Glycine max]
Glyma.08G176900	G1	G1-turquoise	H/ACA ribonucleoprotein complex subunit 4 [Glycine soja]
Glyma.08G177200	G1	G1-turquoise	------
Glyma.08G177400	G1	G1-turquoise	dicarboxylate transporter 2.1, chloroplastic [Glycine max]
Glyma.08G179300	G1	G1-turquoise	putative pumilio homolog 7, chloroplastic [Glycine max]
Glyma.08G180900	G1	G1-turquoise	beta-xylosidase/alpha-L-arabinofuranosidase 1 [Glycine max]
Glyma.08G183000	G1	G1-turquoise	hypothetical protein GLYMA_15G049600 [Glycine max]
Glyma.08G184300	G1	G1-turquoise	ribosomal protein L10 family protein [Glycine max]
Glyma.08G185100	G1	G1-turquoise	uncharacterized protein LOC100804252 [Glycine max]
Glyma.08G189200	G1	G1-turquoise	seed linoleate 9S-lipoxygenase-3 [Glycine max]
Glyma.08G193500	G1	G1-turquoise	beta-galactosidase 1 [Glycine max]
Glyma.08G194600	G1	G1-turquoise	ABC transporter C family member 8 [Glycine max]
Glyma.08G200000	G1	G1-turquoise	stem 28 kDa glycoprotein-like [Glycine soja]
Glyma.08G200400	G1	G1-turquoise	protein IQ-DOMAIN 14-like [Glycine soja]
Glyma.08G204400	G1	G1-turquoise	uncharacterized protein LOC100306221 [Glycine max]
Glyma.08G204600	G1	G1-turquoise	protein CURVATURE THYLAKOID 1C-like [Glycine max]
Glyma.08G206900	G1	G1-turquoise	heat shock 70 kDa protein 14 isoform X1 [Glycine max]
Glyma.08G207500	G1	G1-turquoise	hypothetical protein GLYMA_08G207500 [Glycine max]
Glyma.08G207700	G1	G1-turquoise	F-box/kelch-repeat protein [Glycine max]
Glyma.08G210200	G1	G1-turquoise	uncharacterized protein LOC100527535 [Glycine max]
Glyma.08G211100	G1	G1-turquoise	putative lactoylglutathione lyase [Glycine max]
Glyma.08G213100	G1	G1-turquoise	phosphatidylcholine:diacylglycerol cholinephosphotransferase 1 [Glycine max]
Glyma.08G214000	G1	G1-turquoise	protein TSS-like isoform X1 [Glycine soja]
Glyma.08G214600	G1	G1-turquoise	topless-related protein 1 isoform X1 [Glycine max]
Glyma.08G219600	G1	G1-turquoise	Galactoside 2-alpha-L-fucosyltransferase [Glycine soja]
Glyma.08G226600	G1	G1-turquoise	uncharacterized protein LOC100779812 isoform X1 [Glycine max]
Glyma.08G228400	G1	G1-turquoise	hypothetical protein GLYMA_08G228400 [Glycine max]
Glyma.08G229100	G1	G1-turquoise	probable inactive leucine-rich repeat receptor-like protein kinase At3g03770 [Glycine max]
Glyma.08G233500	G1	G1-turquoise	metacaspase-4 [Glycine max]
Glyma.08G234100	G1	G1-turquoise	hypothetical protein GLYMA_08G234100 [Glycine max]
Glyma.08G241600	G1	G1-turquoise	cyclic nucleotide-gated ion channel 2 isoform X1 [Glycine max]
Glyma.08G245000	G1	G1-turquoise	histone H3-like 5 [Capsella rubella]
Glyma.08G245400	G1	G1-turquoise	exocyst complex component EXO70E2 [Glycine max]
Glyma.08G247500	G1	G1-turquoise	protein LONGIFOLIA 1 [Glycine max]
Glyma.08G249900	G1	G1-turquoise	probable UDP-arabinopyranose mutase 1 [Glycine max]
Glyma.08G250700	G1	G1-turquoise	developmental protein SEPALLATA 1 isoform X1 [Glycine max]
Glyma.08G252500	G1	G1-turquoise	protein ROOT INITIATION DEFECTIVE 3 [Glycine max]
Glyma.08G254200	G1	G1-turquoise	amino acid transporter AVT6A [Glycine max]
Glyma.08G254800	G1	G1-turquoise	uncharacterized protein LOC100797343 [Glycine max]
Glyma.08G255800	G1	G1-turquoise	S-adenosylmethionine decarboxylase proenzyme [Glycine max]
Glyma.08G258900	G1	G1-turquoise	hypothetical protein GLYMA_08G258900 [Glycine max]
Glyma.08G259300	G1	G1-turquoise	uncharacterized protein LOC100527236 [Glycine max]
Glyma.08G261000	G1	G1-turquoise	uncharacterized protein LOC102667538 [Glycine max]
Glyma.08G261900	G1	G1-turquoise	LBD domain-containing transcription factor [Glycine max]
Glyma.08G262800	G1	G1-turquoise	alpha-xylosidase 1 [Glycine max]
Glyma.08G264800	G1	G1-turquoise	CTP synthase isoform X1 [Glycine max]
Glyma.08G271900	G1	G1-turquoise	transcription factor MYC2 [Glycine max]
Glyma.08G279700	G1	G1-turquoise	protein tyrosine phosphatase-like protein [Glycine max]
Glyma.08G282800	G1	G1-turquoise	peroxisomal copper-containing amine oxidase [Glycine max]
Glyma.08G283700	G1	G1-turquoise	alpha-glucan water dikinase, chloroplastic isoform X1 [Glycine max]
Glyma.08G285900	G1	G1-turquoise	probable nucleoredoxin 1 [Glycine max]
Glyma.08G288500	G1	G1-turquoise	potassium transporter 6 isoform X1 [Glycine max]
Glyma.08G290200	G1	G1-turquoise	probable serine/threonine-protein kinase PBL28 isoform X1 [Glycine max]
Glyma.08G292000	G1	G1-turquoise	IAA-amino acid hydrolase ILR1-like 4 [Glycine max]
Glyma.08G292400	G1	G1-turquoise	uncharacterized protein LOC100305926 [Glycine max]
Glyma.08G293300	G1	G1-turquoise	MYB transcription factor MYB149 [Glycine max]
Glyma.08G294000	G1	G1-turquoise	transcription factor BHLH089 [Glycine max]
Glyma.08G294800	G1	G1-turquoise	uncharacterized protein LOC100785006 [Glycine max]
Glyma.08G300700	G1	G1-turquoise	probable methyltransferase PMT2 isoform X1 [Glycine max]
Glyma.08G303000	G1	G1-turquoise	DEAD-box ATP-dependent RNA helicase 53, mitochondrial [Glycine max]
Glyma.08G304200	G1	G1-turquoise	oxygen-evolving enhancer protein 2, chloroplastic [Glycine max]
Glyma.08G307600	G1	G1-turquoise	aspartyl protease family protein 2 [Glycine max]
Glyma.08G309500	G1	G1-turquoise	Mitogen-activated protein kinase 10 [Glycine soja]
Glyma.08G311200	G1	G1-turquoise	citrate synthase, glyoxysomal [Glycine max]
Glyma.08G311600	G1	G1-turquoise	spermidine hydroxycinnamoyl transferase [Glycine max]
Glyma.08G314600	G1	G1-turquoise	vacuolar protein sorting-associated protein 22 homolog 1 [Glycine max]
Glyma.08G315800	G1	G1-turquoise	myosin-11 [Glycine max]
Glyma.08G316500	G1	G1-turquoise	calmodulin-like domain protein kinase isoenzyme gamma [Glycine max]
Glyma.08G318400	G1	G1-turquoise	GDSL esterase/lipase At5g55050 [Glycine max]
Glyma.08G324500	G1	G1-turquoise	Glycerophosphodiester phosphodiesterase GDPDL4 [Glycine soja]
Glyma.08G324600	G1	G1-turquoise	glycerophosphodiester phosphodiesterase GDPDL4 isoform X1 [Glycine max]
Glyma.08G325700	G1	G1-turquoise	FRIGIDA-like protein 1 [Glycine max]
Glyma.08G327100	G1	G1-turquoise	cytochrome P450 71D11 [Glycine max]
Glyma.08G327400	G1	G1-turquoise	serine acetyltransferase 1, chloroplastic [Glycine max]
Glyma.08G329600	G1	G1-turquoise	hypothetical protein E2542_SST29087 [Spatholobus suberectus]
Glyma.08G332800	G1	G1-turquoise	uncharacterized protein LOC100820101 [Glycine max]
Glyma.08G334900	G1	G1-turquoise	Proliferating cell nuclear antigen [Glycine soja]
Glyma.08G336400	G1	G1-turquoise	proteasome activator subunit 4 [Glycine max]
Glyma.08G340200	G1	G1-turquoise	dynamin-related protein 1E [Glycine max]
Glyma.08G342100	G1	G1-turquoise	hypothetical protein GLYMA_08G342100 [Glycine max]
Glyma.08G344200	G1	G1-turquoise	uncharacterized protein LOC100306467 [Glycine max]
Glyma.08G344300	G1	G1-turquoise	alpha-amylase inhibitor/lipid transfer/seed storage family protein precursor [Glycine max]
Glyma.08G345300	G1	G1-turquoise	ras-related protein RABA5b-like [Glycine max]
Glyma.08G348500	G1	G1-turquoise	UDP-glucose flavonoid 3-O-glucosyltransferase 7 [Glycine max]
Glyma.08G355000	G1	G1-turquoise	putative receptor protein kinase ZmPK1 [Glycine max]
Glyma.08G355600	G1	G1-turquoise	vesicle-associated membrane protein 7 [Vigna unguiculata]
Glyma.08G355900	G1	G1-turquoise	protein SULFUR DEFICIENCY-INDUCED 1 [Glycine max]
Glyma.08G357700	G1	G1-turquoise	hypothetical protein glysoja_027110 [Glycine soja]
Glyma.08G358000	G1	G1-turquoise	hypothetical protein GLYMA_08G358000 [Glycine max]
Glyma.08G358400	G1	G1-turquoise	hypothetical protein glysoja_027106 [Glycine soja]
Glyma.08G362100	G1	G1-turquoise	uncharacterized protein LOC100805326 isoform X1 [Glycine max]
Glyma.08G362200	G1	G1-turquoise	uncharacterized protein LOC100806389 isoform X1 [Glycine max]
Glyma.08G363800	G1	G1-turquoise	hypothetical protein GLYMA_08G363800 [Glycine max]
Glyma.08G366600	G1	G1-turquoise	uncharacterized protein LOC100809045 isoform X1 [Glycine max]
Glyma.09G002500	G1	G1-turquoise	peroxidase 17-like precursor [Glycine max]
Glyma.09G003200	G1	G1-turquoise	beta-glucosidase 24 [Glycine max]
Glyma.09G005600	G1	G1-turquoise	aspartic proteinase A1 [Glycine max]
Glyma.09G008400	G1	G1-turquoise	1-aminocyclopropane-1-carboxylate oxidase [Glycine max]
Glyma.09G010700	G1	G1-turquoise	Tonoplast dicarboxylate transporter isoform A [Glycine soja]
Glyma.09G011200	G1	G1-turquoise	cytochrome b561 and DOMON domain-containing protein At5g47530 [Glycine max]
Glyma.09G012200	G1	G1-turquoise	CASP-like protein 2B1 [Glycine max]
Glyma.09G015400	G1	G1-turquoise	serine/threonine-protein kinase D6PKL2 [Glycine max]
Glyma.09G018400	G1	G1-turquoise	transmembrane protein 64 [Glycine max]
Glyma.09G023600	G1	G1-turquoise	homeobox-leucine zipper protein ATHB-14 isoform X1 [Glycine max]
Glyma.09G024500	G1	G1-turquoise	2-succinylbenzoate--CoA ligase, chloroplastic/peroxisomal isoform X1 [Glycine max]
Glyma.09G024900	G1	G1-turquoise	probable LRR receptor-like serine/threonine-protein kinase At4g20940 [Glycine max]
Glyma.09G026100	G1	G1-turquoise	tubulin beta chain [Cucurbita moschata]
Glyma.09G028400	G1	G1-turquoise	patellin-4 [Glycine max]
Glyma.09G033700	G1	G1-turquoise	PMEI-like domain-containing protein precursor [Glycine max]
Glyma.09G034500	G1	G1-turquoise	transcription factor bHLH147-like [Glycine soja]
Glyma.09G038300	G1	G1-turquoise	calmodulin-binding transcription activator 5 [Glycine max]
Glyma.09G038600	G1	G1-turquoise	Beta-D-xylosidase 1 [Glycine soja]
Glyma.09G042400	G1	G1-turquoise	RING-H2 finger protein ATL2-like [Glycine max]
Glyma.09G043500	G1	G1-turquoise	phylloplanin [Glycine max]
Glyma.09G044800	G1	G1-turquoise	xyloglucan 6-xylosyltransferase 2 [Glycine max]
Glyma.09G045600	G1	G1-turquoise	uncharacterized protein LOC100795247 [Glycine max]
Glyma.09G045700	G1	G1-turquoise	cold-regulated protein [Glycine max]
Glyma.09G046400	G1	G1-turquoise	protein SRG1 [Glycine max]
Glyma.09G047300	G1	G1-turquoise	DNA replication licensing factor MCM6 [Glycine max]
Glyma.09G055100	G1	G1-turquoise	uncharacterized protein LOC100306531 precursor [Glycine max]
Glyma.09G056300	G1	G1-turquoise	hypothetical protein GLYMA_09G056300 [Glycine max]
Glyma.09G058200	G1	G1-turquoise	defensin-like protein 183 [Glycine max]
Glyma.09G062900	G1	G1-turquoise	beta-galactosidase [Glycine max]
Glyma.09G065000	G1	G1-turquoise	IQ domain-containing protein IQM1 [Glycine max]
Glyma.09G068000	G1	G1-turquoise	vacuolar protein sorting-associated protein [Glycine max]
Glyma.09G070000	G1	G1-turquoise	subtilisin-like protease SBT1.8 [Glycine max]
Glyma.09G070500	G1	G1-turquoise	protein STRICTOSIDINE SYNTHASE-LIKE 4 [Glycine max]
Glyma.09G071300	G1	G1-turquoise	cyclin-dependent kinase B2-2 [Glycine max]
Glyma.09G072000	G1	G1-turquoise	ethylene-responsive transcription factor ERF017 [Glycine max]
Glyma.09G072100	G1	G1-turquoise	uncharacterized protein LOC100803033 [Glycine max]
Glyma.09G073600	G1	G1-turquoise	hypothetical protein GLYMA_09G073600 [Glycine max]
Glyma.09G073700	G1	G1-turquoise	phosphoinositide phosphatase SAC3-like isoform X1 [Glycine soja]
Glyma.09G077100	G1	G1-turquoise	pectinesterase/pectinesterase inhibitor PPE8B [Glycine max]
Glyma.09G090100	G1	G1-turquoise	hypothetical protein GLYMA_09G090100, partial [Glycine max]
Glyma.09G090600	G1	G1-turquoise	uncharacterized protein LOC100790863 precursor [Glycine max]
Glyma.09G091100	G1	G1-turquoise	heparanase-like protein 3 [Glycine max]
Glyma.09G091200	G1	G1-turquoise	protein PHOX1 [Glycine max]
Glyma.09G092700	G1	G1-turquoise	------
Glyma.09G094900	G1	G1-turquoise	uncharacterized protein LOC100802509 [Glycine max]
Glyma.09G096600	G1	G1-turquoise	probable protein phosphatase 2C 27 isoform X1 [Glycine max]
Glyma.09G097500	G1	G1-turquoise	leucine-rich repeat receptor-like protein kinase TDR [Glycine max]
Glyma.09G102800	G1	G1-turquoise	ferric reductase defective 3b isoform X1 [Glycine max]
Glyma.09G103000	G1	G1-turquoise	cellulose synthase A catalytic subunit 3 [UDP-forming] [Glycine max]
Glyma.09G124600	G1	G1-turquoise	putative peroxygenase [Glycine max]
Glyma.09G126400	G1	G1-turquoise	probable membrane-associated kinase regulator 6 isoform X1 [Vigna radiata var. radiata]
Glyma.09G127000	G1	G1-turquoise	uncharacterized protein LOC100804099 [Glycine max]
Glyma.09G127700	G1	G1-turquoise	UDP-glycosyltransferase 1 [Glycine max]
Glyma.09G130400	G1	G1-turquoise	hypothetical protein GLYMA_09G130400 [Glycine max]
Glyma.09G131600	G1	G1-turquoise	glutaminyl-peptide cyclotransferase isoform X1 [Glycine max]
Glyma.09G132200	G1	G1-turquoise	beta-carotene hydroxylase 5 [Glycine max]
Glyma.09G134500	G1	G1-turquoise	SRC2-like protein [Glycine max]
Glyma.09G136400	G1	G1-turquoise	kinesin-like protein KIN-10C isoform X1 [Glycine max]
Glyma.09G136600	G1	G1-turquoise	probable prolyl 4-hydroxylase 12 isoform X1 [Glycine max]
Glyma.09G143800	G1	G1-turquoise	RHOMBOID-like protein 2 [Glycine soja]
Glyma.09G148700	G1	G1-turquoise	uncharacterized protein LOC100795947 isoform X1 [Glycine max]
Glyma.09G149200	G1	G1-turquoise	gibberellin 20-oxidase [Glycine max]
Glyma.09G152900	G1	G1-turquoise	hypothetical protein GLYMA_09G152900 [Glycine max]
Glyma.09G153900	G1	G1-turquoise	enolase [Glycine max]
Glyma.09G158300	G1	G1-turquoise	uncharacterized protein At5g08430 [Glycine max]
Glyma.09G160400	G1	G1-turquoise	hypothetical protein GLYMA_09G160400 [Glycine max]
Glyma.09G164000	G1	G1-turquoise	hypothetical protein GLYMA_09G164000 [Glycine max]
Glyma.09G166400	G1	G1-turquoise	Organic cation/carnitine transporter 1 isoform B [Glycine soja]
Glyma.09G173400	G1	G1-turquoise	nudix hydrolase 18, mitochondrial [Glycine max]
Glyma.09G178100	G1	G1-turquoise	beta-glucosidase 44 [Glycine max]
Glyma.09G178200	G1	G1-turquoise	uncharacterized GPI-anchored protein At4g28100 [Glycine max]
Glyma.09G179000	G1	G1-turquoise	protein DETOXIFICATION 16 [Glycine max]
Glyma.09G179400	G1	G1-turquoise	uncharacterized protein LOC100817451 [Glycine max]
Glyma.09G180100	G1	G1-turquoise	uncharacterized protein LOC100797907 [Glycine max]
Glyma.09G181400	G1	G1-turquoise	wall-associated receptor kinase 2 isoform X1 [Glycine max]
Glyma.09G183800	G1	G1-turquoise	synaptotagmin-4 [Glycine max]
Glyma.09G185200	G1	G1-turquoise	hypothetical protein D0Y65_024575 [Glycine soja]
Glyma.09G188000	G1	G1-turquoise	VIN3-like protein 1 isoform X2 [Glycine soja]
Glyma.09G189300	G1	G1-turquoise	aldehyde dehydrogenase family 2 member C8 [Glycine max]
Glyma.09G191300	G1	G1-turquoise	Proline-rich receptor-like protein kinase PERK1 [Glycine soja]
Glyma.09G192600	G1	G1-turquoise	cyclin-dependent kinase F-1 [Glycine max]
Glyma.09G197000	G1	G1-turquoise	serine/threonine-protein kinase/endoribonuclease IRE1a isoform X1 [Glycine max]
Glyma.09G199800	G1	G1-turquoise	AP2-like ethylene-responsive transcription factor AIL6 [Glycine max]
Glyma.09G202600	G1	G1-turquoise	glycine-rich domain-containing protein 1 [Glycine max]
Glyma.09G204500	G1	G1-turquoise	transcription factor MYC2 [Glycine max]
Glyma.09G205100	G1	G1-turquoise	hypothetical protein D0Y65_024771 [Glycine soja]
Glyma.09G205700	G1	G1-turquoise	cinnamoyl-CoA reductase-like SNL6 [Glycine max]
Glyma.09G206000	G1	G1-turquoise	SNARE-associated domain-containing protein [Glycine max]
Glyma.09G206300	G1	G1-turquoise	ABC transporter B family member 2 [Glycine max]
Glyma.09G214500	G1	G1-turquoise	uncharacterized protein LOC100499892 [Glycine max]
Glyma.09G216900	G1	G1-turquoise	E3 ubiquitin-protein ligase MBR1 isoform X1 [Glycine max]
Glyma.09G217600	G1	G1-turquoise	hypothetical protein glysoja_006247 [Glycine soja]
Glyma.09G222800	G1	G1-turquoise	gamma-tocopherol methyltransferase [Glycine max]
Glyma.09G223000	G1	G1-turquoise	probable E3 ubiquitin-protein ligase bre1 [Glycine max]
Glyma.09G226700	G1	G1-turquoise	serine carboxypeptidase-like 40 [Glycine max]
Glyma.09G233900	G1	G1-turquoise	hypothetical protein GLYMA_09G233900 [Glycine max]
Glyma.09G235500	G1	G1-turquoise	hypothetical protein GLYMA_09G235500 [Glycine max]
Glyma.09G238300	G1	G1-turquoise	gibberellin-regulated protein 14 precursor [Glycine max]
Glyma.09G247700	G1	G1-turquoise	DnaJ-like subfamily B member 13 [Glycine soja]
Glyma.09G248600	G1	G1-turquoise	hypothetical protein GLYMA_09G248600 [Glycine max]
Glyma.09G248800	G1	G1-turquoise	putative RNA-binding protein Luc7-like 1 isoform B [Glycine soja]
Glyma.09G249500	G1	G1-turquoise	serine carboxypeptidase-like 20 [Glycine max]
Glyma.09G254200	G1	G1-turquoise	7-methylxanthosine synthase 1 [Glycine max]
Glyma.09G256100	G1	G1-turquoise	probable polygalacturonase [Glycine max]
Glyma.09G257900	G1	G1-turquoise	ATP-dependent helicase BRM [Glycine max]
Glyma.09G258000	G1	G1-turquoise	beta-cyanoalanine synthase [Glycine max]
Glyma.09G268900	G1	G1-turquoise	AT-hook motif nuclear-localized protein 7 [Glycine max]
Glyma.09G270500	G1	G1-turquoise	2,3-bisphosphoglycerate-independent phosphoglycerate mutase [Glycine max]
Glyma.09G273400	G1	G1-turquoise	alpha-galactosidase 1 [Glycine max]
Glyma.09G275100	G1	G1-turquoise	probable serine/threonine-protein kinase PBL1 [Glycine max]
Glyma.09G275300	G1	G1-turquoise	RING-H2 finger protein ATL74 [Glycine max]
Glyma.09G280100	G1	G1-turquoise	putative GDP-L-fucose synthase 2-like [Glycine max]
Glyma.09G281700	G1	G1-turquoise	nucleolin 1 isoform X2 [Glycine max]
Glyma.09G282200	G1	G1-turquoise	sacsin [Glycine max]
Glyma.09G282700	G1	G1-turquoise	cytochrome P450 86B1 [Glycine max]
Glyma.10G000400	G1	G1-turquoise	uncharacterized protein LOC100815869 [Glycine max]
Glyma.10G001700	G1	G1-turquoise	CBL-interacting serine/threonine-protein kinase 7-like [Glycine soja]
Glyma.10G009000	G1	G1-turquoise	pectinesterase [Glycine max]
Glyma.10G009400	G1	G1-turquoise	peroxidase 5 [Glycine max]
Glyma.10G013300	G1	G1-turquoise	bZIP transcription factor bZIP59 [Glycine max]
Glyma.10G014700	G1	G1-turquoise	protein disufide isomerase-like protein precursor [Glycine max]
Glyma.10G016400	G1	G1-turquoise	uncharacterized protein LOC100499920 [Glycine max]
Glyma.10G026000	G1	G1-turquoise	basic helix-loop-helix protein A [Glycine max]
Glyma.10G026800	G1	G1-turquoise	probable inactive patatin-like protein 9 [Glycine max]
Glyma.10G028800	G1	G1-turquoise	protein NETWORKED 1D isoform X1 [Glycine max]
Glyma.10G029800	G1	G1-turquoise	uncharacterized protein LOC100813035 [Glycine max]
Glyma.10G030000	G1	G1-turquoise	protein SPIRRIG [Glycine max]
Glyma.10G031000	G1	G1-turquoise	protein LONGIFOLIA 1 isoform X1 [Glycine max]
Glyma.10G031200	G1	G1-turquoise	Histone H2A variant 1, partial [Mucuna pruriens]
Glyma.10G031300	G1	G1-turquoise	uncharacterized protein LOC114372386 [Glycine soja]
Glyma.10G043700	G1	G1-turquoise	uncharacterized protein LOC100795299 [Glycine max]
Glyma.10G044000	G1	G1-turquoise	actin depolymerization factor/cofilin-like domain-containing protein isoform X1 [Glycine max]
Glyma.10G044700	G1	G1-turquoise	pyrophosphorylase PPa4-like [Glycine max]
Glyma.10G045800	G1	G1-turquoise	UDP-glucuronic acid decarboxylase 1 [Glycine max]
Glyma.10G051100	G1	G1-turquoise	hypothetical protein CMV_001505 [Castanea mollissima]
Glyma.10G052700	G1	G1-turquoise	uncharacterized protein LOC100499803 [Glycine max]
Glyma.10G054700	G1	G1-turquoise	transcription factor RAX2 [Glycine max]
Glyma.10G057100	G1	G1-turquoise	cell division cycle protein 48 homolog [Glycine max]
Glyma.10G063100	G1	G1-turquoise	nucleobase-cation symporter1 family protein [Glycine max]
Glyma.10G064200	G1	G1-turquoise	probable glycosyltransferase At5g03795 [Glycine max]
Glyma.10G064600	G1	G1-turquoise	serine/threonine-protein kinase spk-1 [Glycine max]
Glyma.10G077600	G1	G1-turquoise	ubiquitin conjugating enzyme/ubiquitin-like activating enzyme [Phaseolus vulgaris]
Glyma.10G078400	G1	G1-turquoise	2-Cys peroxiredoxin BAS1, chloroplastic isoform X1 [Glycine soja]
Glyma.10G083700	G1	G1-turquoise	uncharacterized protein LOC100798284 [Glycine max]
Glyma.10G089900	G1	G1-turquoise	cation/H(+) antiporter 28 [Glycine max]
Glyma.10G090100	G1	G1-turquoise	uncharacterized protein LOC100804119 precursor [Glycine max]
Glyma.10G091800	G1	G1-turquoise	FT-interacting protein 1 [Glycine max]
Glyma.10G094000	G1	G1-turquoise	amino acid transporter AVT1A [Glycine max]
Glyma.10G096200	G1	G1-turquoise	uncharacterized protein LOC100500665 [Glycine max]
Glyma.10G097600	G1	G1-turquoise	probable glycosyltransferase STELLO2 [Glycine max]
Glyma.10G105900	G1	G1-turquoise	UDP-N-acetylglucosamine--dolichyl-phosphate N-acetylglucosaminephosphotransferase [Glycine max]
Glyma.10G106600	G1	G1-turquoise	beta-glucosidase BoGH3B isoform X1 [Glycine max]
Glyma.10G109500	G1	G1-turquoise	amino acid transporter AVT1C [Glycine max]
Glyma.10G118900	G1	G1-turquoise	ethylene-responsive transcription factor ERF105 [Glycine max]
Glyma.10G124200	G1	G1-turquoise	uncharacterized protein LOC100779687 [Glycine max]
Glyma.10G125000	G1	G1-turquoise	probable pectate lyase 8 [Glycine max]
Glyma.10G125800	G1	G1-turquoise	hypothetical protein D0Y65_026879 [Glycine soja]
Glyma.10G127000	G1	G1-turquoise	putative Ca2+/H+ antiporter isoform X1 [Glycine max]
Glyma.10G132500	G1	G1-turquoise	hypothetical protein GLYMA_10G132500 [Glycine max]
Glyma.10G132600	G1	G1-turquoise	uncharacterized protein LOC100797575 [Glycine max]
Glyma.10G136300	G1	G1-turquoise	uncharacterized protein LOC100500247 [Glycine max]
Glyma.10G137400	G1	G1-turquoise	uncharacterized protein LOC100803952 [Glycine max]
Glyma.10G139300	G1	G1-turquoise	protein ABC transporter 1, mitochondrial [Glycine max]
Glyma.10G140200	G1	G1-turquoise	putative expansin-A17 [Glycine max]
Glyma.10G142000	G1	G1-turquoise	protein NRT1/ PTR FAMILY 4.5 [Glycine max]
Glyma.10G142500	G1	G1-turquoise	titin isoform X1 [Glycine max]
Glyma.10G145000	G1	G1-turquoise	WAT1-related protein At1g09380 isoform X1 [Glycine max]
Glyma.10G146300	G1	G1-turquoise	transcription factor bHLH149 [Glycine max]
Glyma.10G148100	G1	G1-turquoise	uncharacterized protein LOC100805542 isoform X1 [Glycine max]
Glyma.10G148200	G1	G1-turquoise	uncharacterized protein LOC102665160 isoform X1 [Glycine max]
Glyma.10G149600	G1	G1-turquoise	probable protein phosphatase 2C 5 isoform X1 [Glycine max]
Glyma.10G151300	G1	G1-turquoise	hypothetical protein D0Y65_027135 [Glycine soja]
Glyma.10G158000	G1	G1-turquoise	gibberellin receptor GID1C [Glycine max]
Glyma.10G160200	G1	G1-turquoise	uncharacterized protein LOC100305603 [Glycine max]
Glyma.10G163300	G1	G1-turquoise	histone H1 [Glycine max]
Glyma.10G169600	G1	G1-turquoise	F-box protein PP2-like [Glycine max]
Glyma.10G177300	G1	G1-turquoise	probably inactive leucine-rich repeat receptor-like protein kinase IMK2 [Glycine max]
Glyma.10G178000	G1	G1-turquoise	AT-hook motif nuclear-localized protein 6 [Glycine max]
Glyma.10G179100	G1	G1-turquoise	uncharacterized protein LOC100780943 [Glycine max]
Glyma.10G179500	G1	G1-turquoise	U-box domain-containing protein 44 isoform X1 [Glycine max]
Glyma.10G183900	G1	G1-turquoise	putative nitrate transporter NRT1-3 [Glycine max]
Glyma.10G186000	G1	G1-turquoise	phosphoenolpyruvate-carboxylase kinase [Glycine max]
Glyma.10G186500	G1	G1-turquoise	inorganic phosphate transporter 1-1 [Glycine max]
Glyma.10G188200	G1	G1-turquoise	uncharacterized protein At4g14450, chloroplastic [Glycine max]
Glyma.10G188300	G1	G1-turquoise	uncharacterized protein LOC100798461 [Glycine max]
Glyma.10G193000	G1	G1-turquoise	general transcription and DNA repair factor IIH subunit TFB1-1 isoform X1 [Glycine max]
Glyma.10G193500	G1	G1-turquoise	iron-superoxide dismutase [Glycine max]
Glyma.10G195200	G1	G1-turquoise	uncharacterized protein At5g39865 [Glycine max]
Glyma.10G195900	G1	G1-turquoise	uncharacterized protein LOC100499956 [Glycine max]
Glyma.10G197600	G1	G1-turquoise	NAC domain-containing protein 53 [Glycine soja]
Glyma.10G200700	G1	G1-turquoise	glycosyltransferase family protein 64 protein C5 [Glycine max]
Glyma.10G204400	G1	G1-turquoise	RAV-like DNA-binding protein [Glycine max]
Glyma.10G205500	G1	G1-turquoise	phosphoenolpyruvate carboxylase [Glycine max]
Glyma.10G209800	G1	G1-turquoise	phenylalanine ammonia-lyase 2 isoform X2 [Glycine max]
Glyma.10G210600	G1	G1-turquoise	auxin response factor 18 [Glycine max]
Glyma.10G211200	G1	G1-turquoise	caffeoylshikimate esterase [Glycine max]
Glyma.10G212800	G1	G1-turquoise	uncharacterized protein LOC100499678 isoform X1 [Glycine max]
Glyma.10G215400	G1	G1-turquoise	dihydrolipoyllysine-residue acetyltransferase component 5 of pyruvate dehydrogenase complex, chloroplastic [Glycine max]
Glyma.10G218400	G1	G1-turquoise	putative 1-phosphatidylinositol-3-phosphate 5-kinase FAB1D isoform X1 [Glycine max]
Glyma.10G218900	G1	G1-turquoise	uncharacterized protein LOC100305933 [Glycine max]
Glyma.10G219600	G1	G1-turquoise	uncharacterized protein LOC100794925 [Glycine max]
Glyma.10G221500	G1	G1-turquoise	protein GIGANTEA [Glycine max]
Glyma.10G224500	G1	G1-turquoise	uncharacterized protein LOC100780049 [Glycine max]
Glyma.10G227800	G1	G1-turquoise	plastidial pyruvate kinase 2 [Glycine max]
Glyma.10G231500	G1	G1-turquoise	Putative receptor-like protein kinase, partial [Glycine soja]
Glyma.10G233600	G1	G1-turquoise	hypothetical protein GLYMA_10G233600 [Glycine max]
Glyma.10G235100	G1	G1-turquoise	tubulin beta-1 chain [Glycine max]
Glyma.10G241600	G1	G1-turquoise	subtilisin-like protease SBT1.3 [Glycine max]
Glyma.10G242800	G1	G1-turquoise	protein argonaute 10 [Glycine max]
Glyma.10G242900	G1	G1-turquoise	hypothetical protein GLYMA_10G242900 [Glycine max]
Glyma.10G243600	G1	G1-turquoise	perakine reductase-like isoform X2 [Glycine soja]
Glyma.10G248000	G1	G1-turquoise	FRIGIDA-like protein 4a [Glycine max]
Glyma.10G248800	G1	G1-turquoise	thermospermine synthase ACAULIS5 [Glycine max]
Glyma.10G251800	G1	G1-turquoise	cysteine-rich PDZ-binding protein-like [Glycine max]
Glyma.10G255500	G1	G1-turquoise	tubulin alpha chain [Glycine max]
Glyma.10G257000	G1	G1-turquoise	uncharacterized protein LOC100802367 isoform X1 [Glycine max]
Glyma.10G259300	G1	G1-turquoise	RING-H2 finger protein [Glycine max]
Glyma.10G259400	G1	G1-turquoise	probable protein phosphatase 2C 63 [Glycine max]
Glyma.10G261600	G1	G1-turquoise	receptor protein kinase-like protein At4g34220 [Glycine max]
Glyma.10G262200	G1	G1-turquoise	PRKR-interacting protein 1 [Glycine max]
Glyma.10G263000	G1	G1-turquoise	hypothetical protein GLYMA_10G263000 [Glycine max]
Glyma.10G264200	G1	G1-turquoise	CWF19-like protein 2 isoform X1 [Glycine max]
Glyma.10G266300	G1	G1-turquoise	uncharacterized protein LOC100794402 [Glycine max]
Glyma.10G270800	G1	G1-turquoise	alpha,alpha-trehalose-phosphate synthase [UDP-forming] 5 [Glycine max]
Glyma.10G275000	G1	G1-turquoise	uncharacterized protein LOC100817478 [Glycine max]
Glyma.10G276700	G1	G1-turquoise	nitrate and chloride transporter [Glycine max]
Glyma.10G278200	G1	G1-turquoise	coatomer subunit delta [Glycine max]
Glyma.10G284300	G1	G1-turquoise	mechanosensitive ion channel protein 6 [Glycine max]
Glyma.10G291400	G1	G1-turquoise	caffeoylshikimate esterase isoform X1 [Glycine max]
Glyma.10G293500	G1	G1-turquoise	transketolase, chloroplastic [Glycine max]
Glyma.10G295400	G1	G1-turquoise	2-isopropylmalate synthase 2, chloroplastic [Glycine max]
Glyma.11G005300	G1	G1-turquoise	increased DNA methylation 1 [Glycine max]
Glyma.11G011500	G1	G1-turquoise	chalcone synthase [Glycine max]
Glyma.11G012400	G1	G1-turquoise	cell division cycle 20.2, cofactor of APC complex [Glycine max]
Glyma.11G013200	G1	G1-turquoise	uncharacterized protein LOC100500211 [Glycine max]
Glyma.11G014400	G1	G1-turquoise	peptidyl-prolyl cis-trans isomerase FKBP53 [Glycine max]
Glyma.11G019100	G1	G1-turquoise	probable inactive receptor kinase At4g23740 isoform X2 [Glycine max]
Glyma.11G022200	G1	G1-turquoise	homeobox protein BEL1 homolog [Glycine soja]
Glyma.11G025700	G1	G1-turquoise	heat stress transcription factor B-2b isoform X1 [Glycine max]
Glyma.11G030100	G1	G1-turquoise	putative calcium-binding protein [Glycine max]
Glyma.11G036900	G1	G1-turquoise	phospholipase A1-Ibeta2, chloroplastic [Glycine max]
Glyma.11G039800	G1	G1-turquoise	uncharacterized protein LOC100527873 [Glycine max]
Glyma.11G043800	G1	G1-turquoise	leucine-rich repeat receptor-like serine/threonine-protein kinase BAM1 [Glycine soja]
Glyma.11G045100	G1	G1-turquoise	transcription factor ABIG1-like protein [Glycine max]
Glyma.11G048700	G1	G1-turquoise	Glucan endo-1,3-beta-glucosidase 13 isoform B [Glycine soja]
Glyma.11G050000	G1	G1-turquoise	casein kinase II subunit alpha-2-like isoform X1 [Abrus precatorius]
Glyma.11G050500	G1	G1-turquoise	protein CONSERVED IN THE GREEN LINEAGE AND DIATOMS 27, chloroplastic isoform X1 [Glycine max]
Glyma.11G052100	G1	G1-turquoise	MYB transcription factor MYB50 [Glycine max]
Glyma.11G052200	G1	G1-turquoise	hypothetical protein GLYMA_11G052200 [Glycine max]
Glyma.11G054000	G1	G1-turquoise	uncharacterized protein LOC100809304 [Glycine max]
Glyma.11G058800	G1	G1-turquoise	serine/threonine-protein kinase SRK2I isoform X1 [Glycine max]
Glyma.11G059200	G1	G1-turquoise	L-ascorbate oxidase homolog [Glycine max]
Glyma.11G060100	G1	G1-turquoise	cytochrome P450 CYP82C1 [Glycine max]
Glyma.11G060500	G1	G1-turquoise	uncharacterized protein LOC100527721 [Glycine max]
Glyma.11G063500	G1	G1-turquoise	E3 ubiquitin-protein ligase RNF185 [Glycine max]
Glyma.11G064300	G1	G1-turquoise	BES1/BZR1 homolog protein 2 [Glycine max]
Glyma.11G070200	G1	G1-turquoise	hypothetical protein GLYMA_11G070200 [Glycine max]
Glyma.11G071600	G1	G1-turquoise	AAA-ATPase At5g17760 isoform X1 [Glycine max]
Glyma.11G073400	G1	G1-turquoise	CDK5RAP1-like protein isoform X1 [Glycine max]
Glyma.11G076900	G1	G1-turquoise	hypothetical protein GLYMA_11G076900 [Glycine max]
Glyma.11G077300	G1	G1-turquoise	calcium-dependent protein kinase 28 [Glycine max]
Glyma.11G077400	G1	G1-turquoise	uncharacterized protein LOC100800959 [Glycine max]
Glyma.11G080500	G1	G1-turquoise	RING finger protein [Glycine max]
Glyma.11G080600	G1	G1-turquoise	aconitate hydratase 1 [Glycine max]
Glyma.11G080800	G1	G1-turquoise	uncharacterized protein LOC100306250 [Glycine max]
Glyma.11G082200	G1	G1-turquoise	serine/threonine-protein kinase STY17 isoform X1 [Glycine max]
Glyma.11G084100	G1	G1-turquoise	serine acetyltransferase 2 isoform X1 [Glycine max]
Glyma.11G086500	G1	G1-turquoise	serine/threonine-protein kinase SRPK2-like protein [Glycine max]
Glyma.11G087600	G1	G1-turquoise	RING-H2 finger protein ATL8 [Glycine max]
Glyma.11G087700	G1	G1-turquoise	monosaccharide-sensing protein 2 [Glycine max]
Glyma.11G087900	G1	G1-turquoise	plant intracellular Ras-group-related LRR protein 4 [Glycine max]
Glyma.11G088200	G1	G1-turquoise	thioredoxin reductase NTRB [Glycine max]
Glyma.11G088900	G1	G1-turquoise	subtilisin-like protease SBT5.3 [Glycine max]
Glyma.11G091500	G1	G1-turquoise	WD-40 repeat-containing protein MSI3 [Glycine max]
Glyma.11G093500	G1	G1-turquoise	protein RETICULATA-RELATED 4, chloroplastic [Glycine max]
Glyma.11G095700	G1	G1-turquoise	ubiquitin-conjugating enzyme [Glycine max]
Glyma.11G096700	G1	G1-turquoise	putative expansin-like A2 precursor [Glycine max]
Glyma.11G097300	G1	G1-turquoise	L-ascorbate oxidase homolog [Glycine max]
Glyma.11G103500	G1	G1-turquoise	delta(24)-sterol reductase [Glycine max]
Glyma.11G106000	G1	G1-turquoise	auxin transporter-like protein 10 [Glycine max]
Glyma.11G106600	G1	G1-turquoise	actin-depolymerizing factor 5 [Vigna radiata var. radiata]
Glyma.11G107300	G1	G1-turquoise	synaptotagmin-2 [Glycine max]
Glyma.11G110300	G1	G1-turquoise	polyprenol reductase 2 [Glycine max]
Glyma.11G110400	G1	G1-turquoise	bZIP transcription factor bZIP28 [Glycine max]
Glyma.11G112100	G1	G1-turquoise	uncharacterized protein LOC100778295 [Glycine max]
Glyma.11G113300	G1	G1-turquoise	DNA replication licensing factor MCM4 [Glycine max]
Glyma.11G113500	G1	G1-turquoise	cysteine protease RD19A [Glycine max]
Glyma.11G117300	G1	G1-turquoise	glycine-rich RNA-binding protein GRP1A [Glycine max]
Glyma.11G120800	G1	G1-turquoise	cytochrome c biogenesis protein CCS1, chloroplastic [Glycine max]
Glyma.11G124000	G1	G1-turquoise	B3 domain-containing protein REM21, partial [Glycine soja]
Glyma.11G124100	G1	G1-turquoise	B3 domain-containing transcription factor VRN1 isoform X1 [Glycine max]
Glyma.11G124200	G1	G1-turquoise	B3 domain-containing transcription factor VRN1-like [Glycine max]
Glyma.11G126100	G1	G1-turquoise	calreticulin-3 [Glycine max]
Glyma.11G130400	G1	G1-turquoise	FT-interacting protein 1 [Glycine max]
Glyma.11G130900	G1	G1-turquoise	PREDICTED: histone H3-like centromeric protein CSE4 [Raphanus sativus]
Glyma.11G131700	G1	G1-turquoise	uncharacterized protein LOC100781521 isoform X1 [Glycine max]
Glyma.11G137300	G1	G1-turquoise	E3 ubiquitin-protein ligase RDUF2 [Glycine max]
Glyma.11G139100	G1	G1-turquoise	expansin A5c precursor [Glycine max]
Glyma.11G140500	G1	G1-turquoise	heat shock cognate 70 kDa protein 2 [Glycine max]
Glyma.11G140800	G1	G1-turquoise	osmotin-like protein [Glycine max]
Glyma.11G141800	G1	G1-turquoise	probable histone H2B.1 [Glycine max]
Glyma.11G142200	G1	G1-turquoise	hypothetical protein GLYMA_11G142200 [Glycine max]
Glyma.11G144600	G1	G1-turquoise	exocyst complex component EXO70H1 [Glycine max]
Glyma.11G146500	G1	G1-turquoise	aquaporin PIP2-7 [Glycine max]
Glyma.11G154700	G1	G1-turquoise	protein LNK2 isoform X1 [Glycine max]
Glyma.11G154900	G1	G1-turquoise	repetitive proline-rich cell wall protein 3 precursor [Glycine max]
Glyma.11G159200	G1	G1-turquoise	hypothetical protein GLYMA_11G159200 [Glycine max]
Glyma.11G159400	G1	G1-turquoise	hypothetical protein D0Y65_030410, partial [Glycine soja]
Glyma.11G159500	G1	G1-turquoise	hypothetical protein GLYMA_11G159500 [Glycine max]
Glyma.11G169300	G1	G1-turquoise	Zinc transporter 6, chloroplastic, partial [Glycine soja]
Glyma.11G174200	G1	G1-turquoise	hypothetical protein GLYMA_11G174200 [Glycine max]
Glyma.11G177800	G1	G1-turquoise	uncharacterized protein LOC25490772 [Medicago truncatula]
Glyma.11G177900	G1	G1-turquoise	hypothetical protein CR513_62063, partial [Mucuna pruriens]
Glyma.11G178100	G1	G1-turquoise	PREDICTED: uncharacterized protein LOC107773508 [Nicotiana tabacum]
Glyma.11G178200	G1	G1-turquoise	uncharacterized protein LOC109794469 [Cajanus cajan]
Glyma.11G179000	G1	G1-turquoise	transcription factor LHW [Glycine max]
Glyma.11G180500	G1	G1-turquoise	probable CCR4-associated factor 1 homolog 11 [Glycine max]
Glyma.11G180800	G1	G1-turquoise	secoisolariciresinol dehydrogenase-like [Glycine max]
Glyma.11G180900	G1	G1-turquoise	bifunctional nitrilase/nitrile hydratase NIT4A [Glycine max]
Glyma.11G182100	G1	G1-turquoise	uncharacterized protein LOC100306681 precursor [Glycine max]
Glyma.11G189400	G1	G1-turquoise	uncharacterized protein LOC100801688 [Glycine max]
Glyma.11G189500	G1	G1-turquoise	histone deacetylase HDT1 [Glycine max]
Glyma.11G189600	G1	G1-turquoise	glucomannan 4-beta-mannosyltransferase 2 [Glycine max]
Glyma.11G190200	G1	G1-turquoise	UDP-D-apiose/UDP-D-xylose synthase 2 [Glycine max]
Glyma.11G190900	G1	G1-turquoise	protein argonaute 5-like isoform X1 [Glycine soja]
Glyma.11G191200	G1	G1-turquoise	serine carboxypeptidase-like 51 [Glycine max]
Glyma.11G194600	G1	G1-turquoise	heavy metal-associated isoprenylated plant protein 3-like [Glycine soja]
Glyma.11G198700	G1	G1-turquoise	hypothetical protein GLYMA_11G198700 [Glycine max]
Glyma.11G199300	G1	G1-turquoise	pathogenesis-related genes transcriptional activator PTI6 [Glycine max]
Glyma.11G199700	G1	G1-turquoise	probable inactive receptor kinase At5g58300 isoform X2 [Glycine max]
Glyma.11G215200	G1	G1-turquoise	aspartic proteinase PCS1 [Glycine max]
Glyma.11G215500	G1	G1-turquoise	glutamine synthetase cytosolic isozyme 1 [Glycine max]
Glyma.11G215600	G1	G1-turquoise	condensin complex subunit 3 [Glycine max]
Glyma.11G218000	G1	G1-turquoise	protease Do-like 7 isoform X1 [Glycine max]
Glyma.11G220400	G1	G1-turquoise	probable E3 ubiquitin-protein ligase RHC2A [Glycine max]
Glyma.11G223000	G1	G1-turquoise	ultraviolet-B receptor UVR8 isoform X1 [Glycine max]
Glyma.11G225400	G1	G1-turquoise	uncharacterized protein LOC100782060 [Glycine max]
Glyma.11G227200	G1	G1-turquoise	transcription factor DIVARICATA isoform X1 [Glycine max]
Glyma.11G228300	G1	G1-turquoise	auxin transporter-like protein 11 [Glycine max]
Glyma.11G228900	G1	G1-turquoise	cytochrome P450 90A1 [Glycine max]
Glyma.11G240300	G1	G1-turquoise	ras-related protein RABH1e-like [Glycine soja]
Glyma.11G243000	G1	G1-turquoise	uncharacterized protein LOC100780085 [Glycine max]
Glyma.11G243600	G1	G1-turquoise	uncharacterized protein LOC100777954 [Glycine max]
Glyma.11G247600	G1	G1-turquoise	uncharacterized protein LOC100807342 [Glycine max]
Glyma.11G252300	G1	G1-turquoise	MADS-box transcription factor 1 isoform X1 [Glycine max]
Glyma.11G253900	G1	G1-turquoise	uncharacterized protein LOC100784191 precursor [Glycine max]
Glyma.12G001400	G1	G1-turquoise	threonylcarbamoyladenosine tRNA methylthiotransferase isoform X2 [Glycine max]
Glyma.12G003900	G1	G1-turquoise	protein EXORDIUM-like 3 [Glycine max]
Glyma.12G007500	G1	G1-turquoise	uncharacterized protein LOC100807555 precursor [Glycine max]
Glyma.12G008300	G1	G1-turquoise	peptidyl-prolyl cis-trans isomerase FKBP42 [Glycine max]
Glyma.12G013000	G1	G1-turquoise	conserved oligomeric Golgi complex subunit 7-like [Glycine soja]
Glyma.12G014300	G1	G1-turquoise	gamma-tocopherol methyltransferase [Glycine max]
Glyma.12G015700	G1	G1-turquoise	putative gamma-glutamylcyclotransferase At3g02910 [Glycine max]
Glyma.12G017100	G1	G1-turquoise	S-norcoclaurine synthase 2-like [Glycine soja]
Glyma.12G021800	G1	G1-turquoise	ubiquitin-conjugating enzyme E2 [Glycine max]
Glyma.12G022500	G1	G1-turquoise	myosin-4 [Glycine max]
Glyma.12G022700	G1	G1-turquoise	NAC domain protein NAC6 [Glycine max]
Glyma.12G022800	G1	G1-turquoise	expansin-like A2 [Glycine max]
Glyma.12G027400	G1	G1-turquoise	nucleolin 1 isoform X3 [Glycine max]
Glyma.12G028300	G1	G1-turquoise	delta(24)-sterol reductase [Glycine max]
Glyma.12G030000	G1	G1-turquoise	inactive leucine-rich repeat receptor-like serine/threonine-protein kinase At1g60630 [Glycine max]
Glyma.12G031200	G1	G1-turquoise	thaumatin-like protein 1 [Glycine max]
Glyma.12G037700	G1	G1-turquoise	GATA transcription factor 7 [Glycine max]
Glyma.12G039000	G1	G1-turquoise	uncharacterized protein LOC100804188 [Glycine max]
Glyma.12G043000	G1	G1-turquoise	Glycine-rich RNA-binding protein GRP1A isoform B [Glycine soja]
Glyma.12G043700	G1	G1-turquoise	cyclase-associated protein 1 [Glycine max]
Glyma.12G045700	G1	G1-turquoise	probable 1-acyl-sn-glycerol-3-phosphate acyltransferase 5 [Glycine max]
Glyma.12G047500	G1	G1-turquoise	cold-regulated protein isoform X1 [Glycine max]
Glyma.12G050600	G1	G1-turquoise	uncharacterized protein LOC100805079 isoform X1 [Glycine max]
Glyma.12G050700	G1	G1-turquoise	calreticulin-3 [Glycine max]
Glyma.12G051700	G1	G1-turquoise	salt-tolerance protein [Glycine max]
Glyma.12G051800	G1	G1-turquoise	hypothetical protein GLYMA_12G051800 [Glycine max]
Glyma.12G052300	G1	G1-turquoise	serine/threonine-protein kinase-like protein ACR4 [Glycine max]
Glyma.12G054500	G1	G1-turquoise	cyanogenic beta-glucosidase isoform X1 [Glycine max]
Glyma.12G055200	G1	G1-turquoise	PREDICTED: histone H3-like centromeric protein CSE4 [Raphanus sativus]
Glyma.12G055300	G1	G1-turquoise	uncharacterized protein LOC100815203 [Glycine max]
Glyma.12G055900	G1	G1-turquoise	uncharacterized protein LOC100783150 isoform X1 [Glycine max]
Glyma.12G060700	G1	G1-turquoise	E3 ubiquitin-protein ligase RDUF2 [Glycine max]
Glyma.12G064000	G1	G1-turquoise	heat shock 70 [Glycine max]
Glyma.12G064300	G1	G1-turquoise	osmotin-like protein [Glycine max]
Glyma.12G065400	G1	G1-turquoise	putative histone H2B.1 [Glycine soja]
Glyma.12G067800	G1	G1-turquoise	unknown [Glycine max]
Glyma.12G074500	G1	G1-turquoise	uncharacterized protein LOC107022503 [Solanum pennellii]
Glyma.12G075400	G1	G1-turquoise	aquaporin PIP2-4 [Glycine max]
Glyma.12G075600	G1	G1-turquoise	uncharacterized protein LOC100812183 [Glycine max]
Glyma.12G078100	G1	G1-turquoise	ruBisCO large subunit-binding protein subunit alpha, chloroplastic-like [Glycine max]
Glyma.12G084100	G1	G1-turquoise	UDP-D-apiose/UDP-D-xylose synthase 2 [Glycine max]
Glyma.12G084600	G1	G1-turquoise	glucomannan 4-beta-mannosyltransferase 2 [Glycine max]
Glyma.12G092300	G1	G1-turquoise	bifunctional nitrilase/nitrile hydratase NIT4-like [Glycine max]
Glyma.12G093100	G1	G1-turquoise	probable CCR4-associated factor 1 homolog 11 [Glycine max]
Glyma.12G094600	G1	G1-turquoise	hypothetical protein GLYMA_12G094600 [Glycine max]
Glyma.12G096100	G1	G1-turquoise	Replication factor C subunit 1 isoform A, partial [Glycine soja]
Glyma.12G097400	G1	G1-turquoise	dirigent protein 2 [Glycine max]
Glyma.12G098900	G1	G1-turquoise	aconitate hydratase, cytoplasmic isoform X1 [Glycine max]
Glyma.12G099900	G1	G1-turquoise	uncharacterized protein LOC114378303 [Glycine soja]
Glyma.12G100600	G1	G1-turquoise	uncharacterized protein LOC100500494 [Glycine max]
Glyma.12G105100	G1	G1-turquoise	hypothetical protein GLYMA_12G105100 [Glycine max]
Glyma.12G105900	G1	G1-turquoise	uncharacterized GPI-anchored protein At4g28100 [Glycine max]
Glyma.12G107100	G1	G1-turquoise	uncharacterized protein LOC100794085 [Glycine max]
Glyma.12G108400	G1	G1-turquoise	LRR receptor-like kinase isoform X1 [Glycine max]
Glyma.12G109600	G1	G1-turquoise	uncharacterized protein LOC100799384 isoform X1 [Glycine max]
Glyma.12G110600	G1	G1-turquoise	probable polyol transporter 4 [Glycine max]
Glyma.12G122300	G1	G1-turquoise	uncharacterized protein LOC100786668 precursor [Glycine max]
Glyma.12G135400	G1	G1-turquoise	hypothetical protein GLYMA_12G135400 [Glycine max]
Glyma.12G141400	G1	G1-turquoise	Anamorsin like [Glycine soja]
Glyma.12G148200	G1	G1-turquoise	receptor-like protein kinase THESEUS 1 [Glycine soja]
Glyma.12G158900	G1	G1-turquoise	transcription factor TCP3 [Glycine max]
Glyma.12G161300	G1	G1-turquoise	phosphoenolpyruvate carboxylase, housekeeping isozyme [Glycine max]
Glyma.12G162700	G1	G1-turquoise	ethylene-responsive transcription factor 4-like [Glycine soja]
Glyma.12G163900	G1	G1-turquoise	hypothetical protein glysoja_044066 [Glycine soja]
Glyma.12G169600	G1	G1-turquoise	ferredoxin-A [Glycine max]
Glyma.12G173200	G1	G1-turquoise	4-hydroxy-3-methylbut-2-en-1-yl diphosphate synthase (ferredoxin), chloroplastic [Glycine max]
Glyma.12G173300	G1	G1-turquoise	hypothetical protein GLYMA_12G173300 [Glycine max]
Glyma.12G173700	G1	G1-turquoise	beta-galactosidase 8 [Glycine max]
Glyma.12G181300	G1	G1-turquoise	Splicing factor U2af small subunit A isoform A, partial [Glycine soja]
Glyma.12G181400	G1	G1-turquoise	histone deacetylase HDT1-like [Glycine max]
Glyma.12G181800	G1	G1-turquoise	arogenate dehydratase/prephenate dehydratase 6, chloroplastic [Glycine max]
Glyma.12G181900	G1	G1-turquoise	nucleobase-ascorbate transporter 12 [Glycine max]
Glyma.12G187600	G1	G1-turquoise	NDR1/HIN1-like protein 1 [Glycine max]
Glyma.12G192900	G1	G1-turquoise	uncharacterized protein LOC114378291 isoform X1 [Glycine soja]
Glyma.12G194000	G1	G1-turquoise	protein DETOXIFICATION 40 [Glycine max]
Glyma.12G198500	G1	G1-turquoise	universal stress protein PHOS34 [Glycine max]
Glyma.12G200800	G1	G1-turquoise	uncharacterized protein LOC100815403 [Glycine max]
Glyma.12G203900	G1	G1-turquoise	E3 ubiquitin-protein ligase RMA1H1 [Glycine max]
Glyma.12G204400	G1	G1-turquoise	two pore calcium channel protein 1 [Glycine max]
Glyma.12G205000	G1	G1-turquoise	probable serine/threonine-protein kinase At1g54610 [Glycine max]
Glyma.12G206700	G1	G1-turquoise	uncharacterized protein LOC100791118 [Glycine max]
Glyma.12G207900	G1	G1-turquoise	uncharacterized protein LOC100305599 [Glycine max]
Glyma.12G209300	G1	G1-turquoise	hypothetical protein CR513_00255, partial [Mucuna pruriens]
Glyma.12G210300	G1	G1-turquoise	bifunctional riboflavin kinase/FMN phosphatase [Glycine max]
Glyma.12G215000	G1	G1-turquoise	uncharacterized protein LOC100813627 [Glycine max]
Glyma.12G215700	G1	G1-turquoise	uncharacterized protein LOC100816798 [Glycine max]
Glyma.12G217300	G1	G1-turquoise	sali5-4a protein precursor [Glycine max]
Glyma.12G217500	G1	G1-turquoise	calcium-binding EF-hand family protein [Glycine max]
Glyma.12G222000	G1	G1-turquoise	uncharacterized protein LOC114378109 [Glycine soja]
Glyma.12G222500	G1	G1-turquoise	CBS domain-containing protein CBSX5 [Glycine max]
Glyma.12G222900	G1	G1-turquoise	beta-glucosidase 18-like [Glycine soja]
Glyma.12G225800	G1	G1-turquoise	phytosulfokine receptor 2-like [Glycine soja]
Glyma.12G226600	G1	G1-turquoise	ethylene-responsive transcription factor 6 [Glycine max]
Glyma.12G231200	G1	G1-turquoise	DNA polymerase delta subunit 3 [Glycine max]
Glyma.12G236500	G1	G1-turquoise	probable disease resistance protein At1g61300 isoform X1 [Glycine max]
Glyma.12G237300	G1	G1-turquoise	zinc finger CCCH domain-containing protein 30 [Glycine max]
Glyma.12G238600	G1	G1-turquoise	DNA damage-repair/toleration protein DRT100-like [Glycine soja]
Glyma.12G241300	G1	G1-turquoise	uncharacterized Rho GTPase-activating protein At5g61530 isoform X1 [Glycine max]
Glyma.13G001200	G1	G1-turquoise	methionine gamma-lyase [Glycine max]
Glyma.13G002000	G1	G1-turquoise	mavicyanin [Glycine max]
Glyma.13G003200	G1	G1-turquoise	B2 protein [Glycine max]
Glyma.13G003800	G1	G1-turquoise	protein QUIRKY [Glycine max]
Glyma.13G025800	G1	G1-turquoise	thymidine kinase a [Glycine max]
Glyma.13G032400	G1	G1-turquoise	NAD kinase 2, chloroplastic [Glycine max]
Glyma.13G034500	G1	G1-turquoise	probable receptor-like serine/threonine-protein kinase At5g57670 [Glycine soja]
Glyma.13G039600	G1	G1-turquoise	gibberellin-regulated protein 19 precursor [Glycine max]
Glyma.13G051100	G1	G1-turquoise	amino acid transporter AVT6B [Glycine max]
Glyma.13G052700	G1	G1-turquoise	developmental protein SEPALLATA 1 isoform X1 [Glycine max]
Glyma.13G063100	G1	G1-turquoise	hypothetical protein GLYMA_13G063100 [Glycine max]
Glyma.13G063700	G1	G1-turquoise	ABC transporter B family member 19 isoform X1 [Glycine max]
Glyma.13G065300	G1	G1-turquoise	uncharacterized protein LOC100789744 [Glycine max]
Glyma.13G066500	G1	G1-turquoise	probable prolyl 4-hydroxylase 7 [Glycine max]
Glyma.13G067900	G1	G1-turquoise	probable galacturonosyltransferase-like 10 [Glycine max]
Glyma.13G071800	G1	G1-turquoise	cysteine proteinase inhibitor [Glycine max]
Glyma.13G071900	G1	G1-turquoise	putative disease resistance RPP13-like protein 1 [Glycine max]
Glyma.13G075700	G1	G1-turquoise	uncharacterized protein LOC100306166 precursor [Glycine max]
Glyma.13G076800	G1	G1-turquoise	ETHYLENE INSENSITIVE 3-like 1 protein [Glycine max]
Glyma.13G078400	G1	G1-turquoise	chlorophyllide a oxygenase, chloroplastic [Glycine max]
Glyma.13G080100	G1	G1-turquoise	small glutamine-rich tetratricopeptide repeat-containing protein [Glycine max]
Glyma.13G082200	G1	G1-turquoise	selenoprotein K [Abrus precatorius]
Glyma.13G082400	G1	G1-turquoise	uncharacterized protein LOC100806523 [Glycine max]
Glyma.13G084100	G1	G1-turquoise	MAPK/ERK kinase kinase family protein [Glycine max]
Glyma.13G086200	G1	G1-turquoise	Aspartic proteinase-like protein 1 [Glycine soja]
Glyma.13G087900	G1	G1-turquoise	phosphatidylinositol transfer protein 3 [Glycine max]
Glyma.13G088100	G1	G1-turquoise	ethylene-responsive transcription factor RAP2-4 [Glycine max]
Glyma.13G090100	G1	G1-turquoise	uncharacterized protein LOC100791326 [Glycine max]
Glyma.13G090200	G1	G1-turquoise	hypothetical protein GLYMA_13G090200 [Glycine max]
Glyma.13G090400	G1	G1-turquoise	hypothetical protein GLYMA_13G090400 [Glycine max]
Glyma.13G091000	G1	G1-turquoise	tetraspanin-8-like [Glycine soja]
Glyma.13G091100	G1	G1-turquoise	uncharacterized protein LOC100817369 [Glycine max]
Glyma.13G091200	G1	G1-turquoise	protein ECERIFERUM 3 [Glycine max]
Glyma.13G092800	G1	G1-turquoise	hypothetical protein D0Y65_036184 [Glycine soja]
Glyma.13G094100	G1	G1-turquoise	SCP-like extracellular protein domain-containing protein precursor [Glycine max]
Glyma.13G096500	G1	G1-turquoise	NADPH--cytochrome P450 reductase [Glycine max]
Glyma.13G097900	G1	G1-turquoise	hypothetical protein GLYMA_13G097900 [Glycine max]
Glyma.13G098500	G1	G1-turquoise	uncharacterized protein LOC100787970 [Glycine max]
Glyma.13G099600	G1	G1-turquoise	cadmium/zinc-transporting ATPase HMA3 [Glycine max]
Glyma.13G101300	G1	G1-turquoise	protein SMAX1-LIKE 4 [Glycine max]
Glyma.13G104000	G1	G1-turquoise	beta-galactosidase isoform X1 [Glycine max]
Glyma.13G110000	G1	G1-turquoise	O-fucosyltransferase 35 [Glycine max]
Glyma.13G110700	G1	G1-turquoise	serine/threonine-protein kinase RIPK [Glycine max]
Glyma.13G111500	G1	G1-turquoise	inter alpha-trypsin inhibitor, heavy chain 4 [Glycine max]
Glyma.13G111900	G1	G1-turquoise	probable polygalacturonase [Glycine max]
Glyma.13G112000	G1	G1-turquoise	protein TIFY 10A-like isoform X1 [Glycine max]
Glyma.13G112100	G1	G1-turquoise	oligouridylate-binding protein 1 isoform X1 [Glycine max]
Glyma.13G112200	G1	G1-turquoise	FCS-Like Zinc finger 13-like [Glycine soja]
Glyma.13G113800	G1	G1-turquoise	auxin-responsive protein SAUR78 [Glycine max]
Glyma.13G115400	G1	G1-turquoise	pectinesterase/pectinesterase inhibitor PPE8B [Glycine max]
Glyma.13G115500	G1	G1-turquoise	alpha-aminoadipic semialdehyde synthase isoform X1 [Glycine max]
Glyma.13G116600	G1	G1-turquoise	rhomboid-like protein [Glycine max]
Glyma.13G117100	G1	G1-turquoise	hypothetical protein GLYMA_13G117100 [Glycine max]
Glyma.13G119100	G1	G1-turquoise	5'-nucleotidase domain-containing protein 4 [Glycine max]
Glyma.13G120300	G1	G1-turquoise	iron-sulfur protein NUBPL [Glycine max]
Glyma.13G124100	G1	G1-turquoise	hypothetical protein GLYMA_13G124100 [Glycine max]
Glyma.13G127500	G1	G1-turquoise	ABC transporter C family member 5 [Glycine max]
Glyma.13G130600	G1	G1-turquoise	unknown [Glycine max]
Glyma.13G132100	G1	G1-turquoise	unknown, partial [Glycine max]
Glyma.13G132400	G1	G1-turquoise	soluble inorganic pyrophosphatase 4-like [Glycine soja]
Glyma.13G135800	G1	G1-turquoise	probable serine/threonine-protein kinase PBL7 isoform X2 [Glycine soja]
Glyma.13G136100	G1	G1-turquoise	DNA topoisomerase 6 subunit A [Glycine max]
Glyma.13G136700	G1	G1-turquoise	hypothetical protein GLYMA_13G136700 [Glycine max]
Glyma.13G136900	G1	G1-turquoise	E3 ubiquitin-protein ligase UPL4 [Glycine max]
Glyma.13G138700	G1	G1-turquoise	probable E3 ubiquitin-protein ligase RHG1A isoform X1 [Glycine max]
Glyma.13G139900	G1	G1-turquoise	uncharacterized protein LOC100306550 [Glycine max]
Glyma.13G140200	G1	G1-turquoise	uncharacterized protein LOC100790091 [Glycine max]
Glyma.13G142400	G1	G1-turquoise	heavy metal-associated isoprenylated plant protein 5 [Glycine max]
Glyma.13G143600	G1	G1-turquoise	cell division cycle protein 48 homolog [Glycine max]
Glyma.13G145000	G1	G1-turquoise	phenylalanine ammonia-lyase 2.3 [Glycine max]
Glyma.13G147000	G1	G1-turquoise	Histone H4 [Glycine soja]
Glyma.13G148100	G1	G1-turquoise	aspartic proteinase-like protein 2 isoform X1 [Glycine max]
Glyma.13G150000	G1	G1-turquoise	leucine-rich repeat receptor-like protein kinase PXC1 [Glycine max]
Glyma.13G151500	G1	G1-turquoise	putative phytosulfokines 6 isoform X1 [Glycine max]
Glyma.13G156600	G1	G1-turquoise	protein ENHANCED DISEASE RESISTANCE 2-like [Glycine max]
Glyma.13G157300	G1	G1-turquoise	homeobox protein knotted-1-like 4 isoform X1 [Glycine max]
Glyma.13G157800	G1	G1-turquoise	protein YABBY 13 [Glycine max]
Glyma.13G162800	G1	G1-turquoise	pyrophosphate-energized vacuolar membrane proton pump [Glycine max]
Glyma.13G163000	G1	G1-turquoise	heparanase-like protein 3 isoform X1 [Glycine max]
Glyma.13G166100	G1	G1-turquoise	CBL-interacting protein kinase 24 isoform X1 [Glycine max]
Glyma.13G166400	G1	G1-turquoise	ribosomal protein L36 isoform X1 [Glycine max]
Glyma.13G171100	G1	G1-turquoise	protein CHUP1, chloroplastic [Glycine max]
Glyma.13G173100	G1	G1-turquoise	hypothetical protein EUTSA_v10014731mg [Eutrema salsugineum]
Glyma.13G174200	G1	G1-turquoise	guanylate-binding protein 1 [Glycine max]
Glyma.13G174700	G1	G1-turquoise	NAC domain-containing protein 73 [Glycine max]
Glyma.13G177900	G1	G1-turquoise	30S ribosomal protein S5 [Glycine max]
Glyma.13G181400	G1	G1-turquoise	Cold-responsive protein kinase 1 isoform A [Glycine soja]
Glyma.13G182200	G1	G1-turquoise	phosphatidylinositol N-acetylglucosaminyltransferase subunit A isoform X2 [Glycine max]
Glyma.13G183400	G1	G1-turquoise	ABC transporter G family member 9 [Glycine max]
Glyma.13G183700	G1	G1-turquoise	serine carboxypeptidase-like 31 [Glycine max]
Glyma.13G183800	G1	G1-turquoise	uncharacterized protein LOC100793956 [Glycine max]
Glyma.13G186600	G1	G1-turquoise	protein ZINC INDUCED FACILITATOR-LIKE 1 isoform X1 [Glycine max]
Glyma.13G190700	G1	G1-turquoise	hypothetical protein GLYMA_13G190700 [Glycine max]
Glyma.13G191900	G1	G1-turquoise	protein LNK3 [Glycine max]
Glyma.13G193300	G1	G1-turquoise	NB-LRR disease resistance protein Rpg1r [Glycine max]
Glyma.13G193500	G1	G1-turquoise	peptidyl-prolyl cis-trans isomerase CYP21 [Glycine max]
Glyma.13G195400	G1	G1-turquoise	hypothetical protein D0Y65_031196 [Glycine soja]
Glyma.13G199800	G1	G1-turquoise	annexin-like protein RJ4 [Glycine soja]
Glyma.13G200400	G1	G1-turquoise	flavin-containing monooxygenase FMO GS-OX5 [Glycine max]
Glyma.13G202800	G1	G1-turquoise	zinc finger CCCH domain-containing protein 30 [Glycine max]
Glyma.13G206700	G1	G1-turquoise	glucose-6-phosphate/phosphate translocator 2, chloroplastic [Glycine max]
Glyma.13G208200	G1	G1-turquoise	basic 7S globulin [Glycine max]
Glyma.13G210800	G1	G1-turquoise	glutamine synthetase precursor [Glycine max]
Glyma.13G220000	G1	G1-turquoise	ABC transporter C family member 2 [Glycine max]
Glyma.13G223600	G1	G1-turquoise	hypothetical protein D0Y65_031468, partial [Glycine soja]
Glyma.13G224400	G1	G1-turquoise	dynamin-related protein 4C [Glycine max]
Glyma.13G225900	G1	G1-turquoise	U-box domain-containing protein 17-like [Glycine soja]
Glyma.13G232400	G1	G1-turquoise	spermidine sinapoyl-CoA acyltransferase [Glycine max]
Glyma.13G232700	G1	G1-turquoise	protein IQ-DOMAIN 45 [Glycine max]
Glyma.13G236100	G1	G1-turquoise	protein E6 [Glycine max]
Glyma.13G236500	G1	G1-turquoise	ethylene-responsive element binding factor 4 [Glycine max]
Glyma.13G238000	G1	G1-turquoise	protein SMG7L [Glycine max]
Glyma.13G240700	G1	G1-turquoise	sphingolipid delta(4)-desaturase DES1-like [Glycine max]
Glyma.13G241900	G1	G1-turquoise	Dof26 [Glycine max]
Glyma.13G244200	G1	G1-turquoise	protein STRUBBELIG-RECEPTOR FAMILY 3 [Glycine max]
Glyma.13G244800	G1	G1-turquoise	uncharacterized protein LOC100499725 precursor [Glycine max]
Glyma.13G245000	G1	G1-turquoise	lysine histidine transporter-like 8 [Glycine max]
Glyma.13G245600	G1	G1-turquoise	uncharacterized protein LOC100794998 [Glycine max]
Glyma.13G250600	G1	G1-turquoise	hypothetical protein GLYMA_13G250600 [Glycine max]
Glyma.13G253400	G1	G1-turquoise	uncharacterized protein LOC100812019 [Glycine max]
Glyma.13G254500	G1	G1-turquoise	transcription factor GTE7 [Glycine max]
Glyma.13G255900	G1	G1-turquoise	gamma-glutamyl peptidase 5-like [Glycine max]
Glyma.13G259200	G1	G1-turquoise	interactor of constitutive active ROPs 4 [Glycine max]
Glyma.13G259400	G1	G1-turquoise	gibberellin 2-beta-dioxygenase 6 [Glycine max]
Glyma.13G259500	G1	G1-turquoise	gibberellin 2-beta-dioxygenase 1 [Glycine max]
Glyma.13G260800	G1	G1-turquoise	hypothetical protein GLYMA_13G260800 [Glycine max]
Glyma.13G261000	G1	G1-turquoise	putative callose synthase 8, partial [Glycine soja]
Glyma.13G263100	G1	G1-turquoise	F-box/FBD/LRR-repeat protein At3g14710-like [Glycine soja]
Glyma.13G264300	G1	G1-turquoise	probable sodium/metabolite cotransporter BASS1, chloroplastic isoform X1 [Glycine max]
Glyma.13G264500	G1	G1-turquoise	trifunctional UDP-glucose 4,6-dehydratase/UDP-4-keto-6-deoxy-D-glucose 3,5-epimerase/UDP-4-keto-L-rhamnose-reductase RHM1 [Glycine max]
Glyma.13G265600	G1	G1-turquoise	protein trichome birefringence-like 41 [Glycine max]
Glyma.13G265700	G1	G1-turquoise	hypothetical protein GLYMA_13G265700, partial [Glycine max]
Glyma.13G266300	G1	G1-turquoise	hypothetical protein GLYMA_13G266300 [Glycine max]
Glyma.13G266600	G1	G1-turquoise	BES1/BZR1 homolog protein 4 isoform X1 [Glycine max]
Glyma.13G270400	G1	G1-turquoise	phosphoenolpyruvate carboxylase [Glycine max]
Glyma.13G270600	G1	G1-turquoise	14-3-3 protein SGF14p [Glycine max]
Glyma.13G271200	G1	G1-turquoise	protein DJ-1 homolog B [Glycine max]
Glyma.13G279000	G1	G1-turquoise	PH, RCC1 and FYVE domains-containing protein 1 [Glycine max]
Glyma.13G279800	G1	G1-turquoise	ABC transporter G family member 9 [Glycine max]
Glyma.13G282200	G1	G1-turquoise	hypothetical protein D0Y65_035129 [Glycine soja]
Glyma.13G282400	G1	G1-turquoise	hypothetical protein D0Y65_035129 [Glycine soja]
Glyma.13G282900	G1	G1-turquoise	calcium-binding protein KRP1 [Glycine max]
Glyma.13G284300	G1	G1-turquoise	hypothetical protein GLYMA_13G284300 [Glycine max]
Glyma.13G285900	G1	G1-turquoise	probable histone H2A.1 [Glycine max]
Glyma.13G286400	G1	G1-turquoise	kinesin-like protein KIN-14N [Glycine max]
Glyma.13G292500	G1	G1-turquoise	transcription factor TCP4 [Glycine max]
Glyma.13G293900	G1	G1-turquoise	Protein-lysine methyltransferase METTL21D [Glycine soja]
Glyma.13G297700	G1	G1-turquoise	E3 ubiquitin-protein ligase RMA1H1-like [Glycine max]
Glyma.13G298100	G1	G1-turquoise	expansin-B3-like precursor [Glycine max]
Glyma.13G304400	G1	G1-turquoise	xyloglucan endotransglucosylase/hydrolase protein 9 [Glycine max]
Glyma.13G304900	G1	G1-turquoise	scarecrow-like protein 32 [Glycine max]
Glyma.13G307300	G1	G1-turquoise	MYB transcription factor MYB172 isoform X1 [Glycine max]
Glyma.13G307400	G1	G1-turquoise	hypothetical protein GLYMA_13G307400 [Glycine max]
Glyma.13G309600	G1	G1-turquoise	uncharacterized protein LOC100527444 [Glycine max]
Glyma.13G319000	G1	G1-turquoise	arogenate dehydratase/prephenate dehydratase 6, chloroplastic [Glycine max]
Glyma.13G321300	G1	G1-turquoise	uncharacterized protein LOC100803851 isoform X1 [Glycine max]
Glyma.13G321600	G1	G1-turquoise	unknown, partial [Glycine max]
Glyma.13G322500	G1	G1-turquoise	hypothetical protein GLYMA_13G322500 [Glycine max]
Glyma.13G326400	G1	G1-turquoise	4-hydroxy-3-methylbut-2-en-1-yl diphosphate synthase (ferredoxin), chloroplastic [Glycine max]
Glyma.13G326500	G1	G1-turquoise	uncharacterized protein LOC100815599 [Glycine max]
Glyma.13G326800	G1	G1-turquoise	F-box/kelch-repeat protein At5g60570 isoform X1 [Glycine max]
Glyma.13G327000	G1	G1-turquoise	beta-galactosidase 8 [Glycine max]
Glyma.13G338400	G1	G1-turquoise	E3 ubiquitin-protein ligase RDUF1 [Glycine max]
Glyma.13G340000	G1	G1-turquoise	aldehyde dehydrogenase family 3 member F1 [Glycine max]
Glyma.13G340300	G1	G1-turquoise	xanthine dehydrogenase 1 isoform X1 [Glycine max]
Glyma.13G341500	G1	G1-turquoise	DNA damage-repair/toleration protein DRT100 [Glycine soja]
Glyma.13G341600	G1	G1-turquoise	protein FAR1-RELATED SEQUENCE 4 isoform X1 [Glycine max]
Glyma.13G342000	G1	G1-turquoise	Histone superfamily protein [Theobroma cacao]
Glyma.13G348200	G1	G1-turquoise	probable phospholipid-transporting ATPase 4 [Glycine max]
Glyma.13G353700	G1	G1-turquoise	hypothetical protein D0Y65_032727 [Glycine soja]
Glyma.13G356000	G1	G1-turquoise	aquaporin TIP2-1 [Glycine max]
Glyma.13G359500	G1	G1-turquoise	heat shock 70 kDa protein 14 [Glycine max]
Glyma.13G360500	G1	G1-turquoise	uncharacterized protein LOC100795000 [Glycine max]
Glyma.13G360600	G1	G1-turquoise	F-box/kelch-repeat protein At1g80440 [Glycine max]
Glyma.13G360900	G1	G1-turquoise	N-terminal acetyltransferase A complex auxiliary subunit NAA15 [Glycine max]
Glyma.13G361200	G1	G1-turquoise	AUX/IAA family protein [Glycine max]
Glyma.13G362400	G1	G1-turquoise	uncharacterized protein LOC100778891 isoform X1 [Glycine max]
Glyma.13G364600	G1	G1-turquoise	uncharacterized protein LOC100305986 [Glycine max]
Glyma.13G365500	G1	G1-turquoise	unknown [Glycine max]
Glyma.13G365900	G1	G1-turquoise	protein TOO MANY MOUTHS [Glycine soja]
Glyma.13G367700	G1	G1-turquoise	mediator of RNA polymerase II transcription subunit 15a [Glycine max]
Glyma.13G370000	G1	G1-turquoise	CBL-interacting serine/threonine-protein kinase 5-like [Glycine soja]
Glyma.14G007700	G1	G1-turquoise	heat shock protein 90-6, mitochondrial [Glycine max]
Glyma.14G009700	G1	G1-turquoise	neutral ceramidase 1 [Glycine max]
Glyma.14G010500	G1	G1-turquoise	probable galactinol--sucrose galactosyltransferase 1 [Glycine max]
Glyma.14G013800	G1	G1-turquoise	uncharacterized protein LOC100820589 [Glycine max]
Glyma.14G016700	G1	G1-turquoise	uncharacterized protein LOC100781587 [Glycine max]
Glyma.14G017100	G1	G1-turquoise	glycerophosphodiester phosphodiesterase GDPDL1 [Glycine max]
Glyma.14G021600	G1	G1-turquoise	Ribonuclease 3-like protein 2 isoform A [Glycine soja]
Glyma.14G021900	G1	G1-turquoise	stigma-specific stig1-like protein precursor [Glycine max]
Glyma.14G023100	G1	G1-turquoise	uncharacterized protein LOC100790453 [Glycine max]
Glyma.14G023300	G1	G1-turquoise	unknown [Glycine max]
Glyma.14G032000	G1	G1-turquoise	hypothetical protein glysoja_019972 [Glycine soja]
Glyma.14G032800	G1	G1-turquoise	non-specific lipid-transfer protein A-like [Glycine soja]
Glyma.14G033000	G1	G1-turquoise	uncharacterized protein LOC100816159 precursor [Glycine max]
Glyma.14G037100	G1	G1-turquoise	mitotic cyclin b1-type [Glycine max]
Glyma.14G040700	G1	G1-turquoise	SNF1-related protein kinase regulatory subunit beta-1 [Glycine max]
Glyma.14G041700	G1	G1-turquoise	NDR1/HIN1-like protein 13 [Glycine max]
Glyma.14G044900	G1	G1-turquoise	structural maintenance of chromosomes protein 3-like [Glycine soja]
Glyma.14G045600	G1	G1-turquoise	uncharacterized protein LOC100816856 [Glycine max]
Glyma.14G048200	G1	G1-turquoise	subtilisin-like protease Glyma18g48580 [Glycine max]
Glyma.14G049500	G1	G1-turquoise	1-aminocyclopropane-1-carboxylate oxidase-like [Glycine soja]
Glyma.14G049900	G1	G1-turquoise	uncharacterized protein LOC100801585 isoform X1 [Glycine max]
Glyma.14G050000	G1	G1-turquoise	zinc finger CCCH domain-containing protein 3 isoform X1 [Glycine max]
Glyma.14G050600	G1	G1-turquoise	protein disulfide isomerse like protein precursor [Glycine max]
Glyma.14G059000	G1	G1-turquoise	CTD nuclear envelope phosphatase 1 homolog [Glycine soja]
Glyma.14G059200	G1	G1-turquoise	phosphoinositide-specific phospholipase C P13 [Glycine max]
Glyma.14G059800	G1	G1-turquoise	uncharacterized protein LOC100806343 [Glycine max]
Glyma.14G062600	G1	G1-turquoise	uncharacterized protein At2g39920 isoform X1 [Glycine max]
Glyma.14G064200	G1	G1-turquoise	cucumisin [Glycine max]
Glyma.14G066000	G1	G1-turquoise	ultraviolet-B receptor UVR8 isoform X1 [Glycine max]
Glyma.14G067500	G1	G1-turquoise	uncharacterized protein LOC100803152 [Glycine max]
Glyma.14G069900	G1	G1-turquoise	uncharacterized protein LOC102665063 [Glycine max]
Glyma.14G070000	G1	G1-turquoise	ethylene-responsive transcription factor ERF043 [Glycine max]
Glyma.14G070200	G1	G1-turquoise	uncharacterized protein LOC100527010 [Glycine max]
Glyma.14G070400	G1	G1-turquoise	lon protease 2 isoform X1 [Glycine max]
Glyma.14G070600	G1	G1-turquoise	beta-galactosidase 5 [Glycine max]
Glyma.14G071000	G1	G1-turquoise	26S proteasome regulatory subunit 10B homolog A [Glycine max]
Glyma.14G072700	G1	G1-turquoise	dihydroflavonol-4-reductase DFR1 [Glycine max]
Glyma.14G073000	G1	G1-turquoise	proteasome subunit alpha type-1-B [Glycine max]
Glyma.14G073700	G1	G1-turquoise	pentatricopeptide repeat-containing protein At2g18940, chloroplastic [Glycine max]
Glyma.14G075400	G1	G1-turquoise	hypothetical protein glysoja_009293 [Glycine soja]
Glyma.14G075500	G1	G1-turquoise	Glucan endo-1,3-beta-glucosidase 7 isoform B [Glycine soja]
Glyma.14G075900	G1	G1-turquoise	uncharacterized protein LOC100803339 isoform 1 [Glycine max]
Glyma.14G076100	G1	G1-turquoise	hypothetical protein GLYMA_14G076100 [Glycine max]
Glyma.14G076200	G1	G1-turquoise	uncharacterized membrane protein At1g75140 [Glycine max]
Glyma.14G076600	G1	G1-turquoise	arabinosyltransferase RRA3 [Glycine max]
Glyma.14G079100	G1	G1-turquoise	uncharacterized protein LOC100813851 isoform X1 [Glycine max]
Glyma.14G081800	G1	G1-turquoise	uncharacterized protein LOC100777837 [Glycine max]
Glyma.14G082100	G1	G1-turquoise	origin of replication complex subunit 2 [Glycine max]
Glyma.14G082200	G1	G1-turquoise	probable protein phosphatase 2C 12 isoform X1 [Glycine max]
Glyma.14G083500	G1	G1-turquoise	uncharacterized protein LOC100782306 [Glycine max]
Glyma.14G085800	G1	G1-turquoise	cysteine proteinase RD21A-like [Glycine soja]
Glyma.14G086500	G1	G1-turquoise	MYB transcription factor MYB81 [Glycine max]
Glyma.14G087100	G1	G1-turquoise	putative cyclin-A3-1 isoform X1 [Glycine max]
Glyma.14G087900	G1	G1-turquoise	QWRF motif-containing protein 2 [Glycine max]
Glyma.14G090000	G1	G1-turquoise	probable xyloglucan glycosyltransferase 12 [Glycine max]
Glyma.14G092500	G1	G1-turquoise	hypothetical protein GLYMA_14G092500 [Glycine max]
Glyma.14G101000	G1	G1-turquoise	rudimentary enhancer [Glycine max]
Glyma.14G101800	G1	G1-turquoise	hypothetical protein GLYMA_14G101800 [Glycine max]
Glyma.14G102700	G1	G1-turquoise	chorismate mutase 2 isoform X1 [Glycine max]
Glyma.14G105800	G1	G1-turquoise	F-box only protein 13 [Glycine max]
Glyma.14G108900	G1	G1-turquoise	hypothetical protein GLYMA_14G108900 [Glycine max]
Glyma.14G109200	G1	G1-turquoise	U-box domain-containing protein 6 [Glycine max]
Glyma.14G115500	G1	G1-turquoise	proline-rich protein precursor [Glycine max]
Glyma.14G116100	G1	G1-turquoise	uncharacterized protein LOC100819176 isoform X1 [Glycine max]
Glyma.14G116800	G1	G1-turquoise	EIN3-binding F-box protein 1 [Glycine max]
Glyma.14G121200	G1	G1-turquoise	alcohol dehydrogenase 1 [Glycine max]
Glyma.14G126500	G1	G1-turquoise	potassium channel AKT1 [Glycine max]
Glyma.14G130400	G1	G1-turquoise	transcription initiation factor TFIID subunit 7-like [Glycine max]
Glyma.14G133400	G1	G1-turquoise	replication protein A 32 kDa subunit A [Glycine max]
Glyma.14G134100	G1	G1-turquoise	plasma membrane ATPase 4 [Glycine max]
Glyma.14G136900	G1	G1-turquoise	probable xyloglucan glycosyltransferase 5 [Glycine max]
Glyma.14G138300	G1	G1-turquoise	arabinokinase-like protein [Glycine max]
Glyma.14G139800	G1	G1-turquoise	uncharacterized protein LOC100802638 [Glycine max]
Glyma.14G142300	G1	G1-turquoise	sulfite exporter TauE/SafE family protein 3-like isoform X1 [Glycine soja]
Glyma.14G150100	G1	G1-turquoise	esterase [Glycine max]
Glyma.14G152500	G1	G1-turquoise	protein CELLULOSE SYNTHASE INTERACTIVE 3 [Glycine max]
Glyma.14G155500	G1	G1-turquoise	probable receptor-like serine/threonine-protein kinase At5g57670 [Glycine soja]
Glyma.14G156000	G1	G1-turquoise	uncharacterized protein LOC100803519 [Glycine max]
Glyma.14G156400	G1	G1-turquoise	alcohol dehydrogenase 1 [Glycine max]
Glyma.14G160100	G1	G1-turquoise	bidirectional sugar transporter SWEET3 [Glycine max]
Glyma.14G169300	G1	G1-turquoise	low affinity sulfate transporter 3 isoform X1 [Glycine max]
Glyma.14G170900	G1	G1-turquoise	probable beta-D-xylosidase 7 [Glycine max]
Glyma.14G171500	G1	G1-turquoise	ethylene-responsive transcription factor RAP2-4 [Glycine max]
Glyma.14G172600	G1	G1-turquoise	sugar transport protein 5 isoform X1 [Glycine max]
Glyma.14G172800	G1	G1-turquoise	uncharacterized protein LOC100784445 [Glycine max]
Glyma.14G174500	G1	G1-turquoise	probable pectin methyltransferase QUA2 [Glycine max]
Glyma.14G176900	G1	G1-turquoise	hypothetical protein GLYMA_14G176900 [Glycine max]
Glyma.14G178000	G1	G1-turquoise	transcription factor bHLH96 [Glycine max]
Glyma.14G179800	G1	G1-turquoise	uncharacterized protein LOC100802817 [Glycine max]
Glyma.14G182200	G1	G1-turquoise	hypothetical protein GLYMA_14G182200 [Glycine max]
Glyma.14G188400	G1	G1-turquoise	thaumatin-like protein 1 [Glycine max]
Glyma.14G189300	G1	G1-turquoise	protein NTM1-like 9 [Glycine max]
Glyma.14G190800	G1	G1-turquoise	Histone H4 [Glycine soja]
Glyma.14G195200	G1	G1-turquoise	probable protein phosphatase 2C 25 [Glycine max]
Glyma.14G195900	G1	G1-turquoise	RING-H2 finger protein ATL63 [Glycine max]
Glyma.14G199200	G1	G1-turquoise	exocyst complex component EXO70B1 [Glycine max]
Glyma.14G199600	G1	G1-turquoise	exocyst complex component EXO70B1 [Glycine max]
Glyma.14G206000	G1	G1-turquoise	hypothetical protein GLYMA_14G206000 [Glycine max]
Glyma.14G206100	G1	G1-turquoise	root phototropism protein 2 [Glycine max]
Glyma.14G211000	G1	G1-turquoise	NADPH-specific isocitrate dehydrogenase, partial [Glycine max]
Glyma.14G212000	G1	G1-turquoise	uncharacterized protein LOC100794851 [Glycine max]
Glyma.14G213300	G1	G1-turquoise	glutamine synthetase cytosolic isozyme 2 [Glycine max]
Glyma.14G213600	G1	G1-turquoise	cysteine-rich repeat secretory protein 60 [Glycine max]
Glyma.14G215100	G1	G1-turquoise	H15 superfamily protein [Glycine max]
Glyma.14G215200	G1	G1-turquoise	hMG-Y-related protein B [Glycine max]
Glyma.14G216200	G1	G1-turquoise	protein WALLS ARE THIN 1 [Glycine max]
Glyma.14G217200	G1	G1-turquoise	putative bZIP domain class transcription factor [Glycine max]
Glyma.14G217700	G1	G1-turquoise	auxin response factor 5 [Glycine max]
Glyma.14G219300	G1	G1-turquoise	hypothetical protein GLYMA_14G219300 [Glycine max]
Glyma.14G219600	G1	G1-turquoise	thaumatin-like protein 1 [Glycine max]
Glyma.14G219700	G1	G1-turquoise	endoplasmin homolog isoform X1 [Glycine max]
Glyma.15G003400	G1	G1-turquoise	CBL-interacting serine/threonine-protein kinase 5 [Glycine max]
Glyma.15G004800	G1	G1-turquoise	uncharacterized protein LOC100811711 [Glycine max]
Glyma.15G006000	G1	G1-turquoise	amino acid transporter AVT6E isoform X1 [Glycine max]
Glyma.15G007700	G1	G1-turquoise	methyl-CpG-binding domain-containing protein [Glycine max]
Glyma.15G009700	G1	G1-turquoise	putative peptide deformylase [Glycine max]
Glyma.15G011900	G1	G1-turquoise	pleiotropic drug resistance protein 1 [Glycine max]
Glyma.15G012700	G1	G1-turquoise	auxin-responsive protein IAA17 isoform X1 [Glycine max]
Glyma.15G013300	G1	G1-turquoise	F-box/kelch-repeat protein At1g80440-like [Glycine soja]
Glyma.15G014200	G1	G1-turquoise	trihelix transcription factor ASIL1 [Glycine max]
Glyma.15G015400	G1	G1-turquoise	uncharacterized protein LOC100802301 [Glycine max]
Glyma.15G015600	G1	G1-turquoise	sulfite exporter TauE/SafE family protein 3-like [Glycine soja]
Glyma.15G015900	G1	G1-turquoise	probable dynein light chain [Glycine max]
Glyma.15G018100	G1	G1-turquoise	aquaporin TIP2-1-like [Glycine max]
Glyma.15G019300	G1	G1-turquoise	NADP-dependent malic enzyme [Glycine max]
Glyma.15G023800	G1	G1-turquoise	beta-galactosidase 1 [Glycine max]
Glyma.15G026000	G1	G1-turquoise	uncharacterized protein LOC114387259 [Glycine soja]
Glyma.15G026500	G1	G1-turquoise	linoleate 9S-lipoxygenase-4-like [Glycine soja]
Glyma.15G029600	G1	G1-turquoise	hypothetical protein GLYMA_15G029600 [Glycine max]
Glyma.15G029800	G1	G1-turquoise	probable fructokinase-4 [Glycine max]
Glyma.15G032300	G1	G1-turquoise	hypothetical protein ES288_D13G167500v1, partial [Gossypium darwinii]
Glyma.15G040100	G1	G1-turquoise	ACT domain-containing protein ACR9 [Glycine max]
Glyma.15G040200	G1	G1-turquoise	histone H2A [Vigna unguiculata]
Glyma.15G043800	G1	G1-turquoise	probable serine/threonine-protein kinase PBL5 [Glycine max]
Glyma.15G048200	G1	G1-turquoise	ribosomal protein L10 family protein [Glycine max]
Glyma.15G049200	G1	G1-turquoise	sugar efflux transporter SWEET39 [Glycine max]
Glyma.15G049600	G1	G1-turquoise	hypothetical protein GLYMA_15G049600 [Glycine max]
Glyma.15G051600	G1	G1-turquoise	BRASSINOSTEROID INSENSITIVE 1-associated receptor kinase 1 [Glycine max]
Glyma.15G052900	G1	G1-turquoise	probable inactive receptor kinase At2g26730 [Glycine soja]
Glyma.15G054600	G1	G1-turquoise	protein EXORDIUM-like 2 [Glycine max]
Glyma.15G055800	G1	G1-turquoise	hypothetical protein CR513_43365, partial [Mucuna pruriens]
Glyma.15G056100	G1	G1-turquoise	H/ACA ribonucleoprotein complex subunit 4 [Glycine max]
Glyma.15G058700	G1	G1-turquoise	dynamin-related protein 3A [Glycine max]
Glyma.15G061500	G1	G1-turquoise	uncharacterized protein LOC100791353 precursor [Glycine max]
Glyma.15G061600	G1	G1-turquoise	proline iminopeptidase [Glycine max]
Glyma.15G061800	G1	G1-turquoise	squalene monooxygenase [Glycine max]
Glyma.15G063700	G1	G1-turquoise	hypothetical protein GLYMA_15G063700 [Glycine max]
Glyma.15G068700	G1	G1-turquoise	lysine histidine transporter-like 8 [Glycine max]
Glyma.15G073200	G1	G1-turquoise	rubber elongation factor superfamily protein [Glycine max]
Glyma.15G085900	G1	G1-turquoise	protein STICHEL-like 3 isoform X1 [Glycine max]
Glyma.15G086200	G1	G1-turquoise	U-box domain-containing protein 17 [Glycine max]
Glyma.15G088600	G1	G1-turquoise	floral homeotic protein AGAMOUS isoform X2 [Glycine max]
Glyma.15G090300	G1	G1-turquoise	Serine carboxypeptidase-like 19 isoform B [Glycine soja]
Glyma.15G091600	G1	G1-turquoise	CSC1-like protein ERD4 [Glycine max]
Glyma.15G097600	G1	G1-turquoise	CASP-like protein 8 [Glycine soja]
Glyma.15G098500	G1	G1-turquoise	acyl carrier protein 1, chloroplastic isoform X1 [Glycine max]
Glyma.15G104400	G1	G1-turquoise	heavy metal-associated isoprenylated plant protein 33 [Glycine max]
Glyma.15G104900	G1	G1-turquoise	basic 7S globulin [Glycine max]
Glyma.15G110200	G1	G1-turquoise	aspartic proteinase A1 [Glycine max]
Glyma.15G115000	G1	G1-turquoise	------
Glyma.15G115600	G1	G1-turquoise	cytochrome b561 and DOMON domain-containing protein At5g47530 [Glycine max]
Glyma.15G118400	G1	G1-turquoise	pollen-specific leucine-rich repeat extensin-like protein 1 [Glycine max]
Glyma.15G118700	G1	G1-turquoise	Acyl carrier protein 3, mitochondrial isoform B [Glycine soja]
Glyma.15G122300	G1	G1-turquoise	guanine nucleotide regulatory protein [Glycine max]
Glyma.15G123800	G1	G1-turquoise	aspartyl protease family protein At5g10770 isoform X1 [Glycine max]
Glyma.15G128300	G1	G1-turquoise	patatin-like protein 7 [Glycine max]
Glyma.15G131000	G1	G1-turquoise	hypothetical protein GLYMA_15G131000 [Glycine max]
Glyma.15G132500	G1	G1-turquoise	Dihydroceramide fatty acyl 2-hydroxylase FAH1 isoform D [Glycine soja]
Glyma.15G134400	G1	G1-turquoise	patellin-4-like [Glycine max]
Glyma.15G140300	G1	G1-turquoise	ATP-citrate synthase beta chain protein 1 isoform A [Glycine soja]
Glyma.15G143700	G1	G1-turquoise	beta-D-xylosidase 1 [Glycine max]
Glyma.15G148300	G1	G1-turquoise	uncharacterized protein LOC100819367 [Glycine max]
Glyma.15G149600	G1	G1-turquoise	late embryogenesis abundant protein Lea5 [Glycine max]
Glyma.15G150500	G1	G1-turquoise	hypothetical protein GLYMA_15G150500 [Glycine max]
Glyma.15G153300	G1	G1-turquoise	uncharacterized protein LOC102666739 [Glycine max]
Glyma.15G154800	G1	G1-turquoise	probable purine permease 4 isoform X1 [Glycine max]
Glyma.15G160500	G1	G1-turquoise	Mediator of RNA polymerase II transcription subunit 18 isoform A [Glycine soja]
Glyma.15G162600	G1	G1-turquoise	hypothetical protein GLYMA_09G056300 [Glycine max]
Glyma.15G169200	G1	G1-turquoise	uncharacterized protein LOC100780338 isoform X2 [Glycine max]
Glyma.15G171000	G1	G1-turquoise	IQ domain-containing protein IQM1 [Glycine max]
Glyma.15G173500	G1	G1-turquoise	vacuolar protein sorting-associated protein 2 homolog 1 [Glycine max]
Glyma.15G176900	G1	G1-turquoise	germin-like protein precursor [Glycine max]
Glyma.15G179600	G1	G1-turquoise	protein TIFY 10A [Glycine max]
Glyma.15G180000	G1	G1-turquoise	ethylene-responsive transcription factor ERF017 [Glycine max]
Glyma.15G180900	G1	G1-turquoise	20 kDa chaperonin, chloroplastic [Glycine max]
Glyma.15G181600	G1	G1-turquoise	pectinesterase inhibitor 3 [Glycine max]
Glyma.15G182600	G1	G1-turquoise	sucrose synthase [Glycine max]
Glyma.15G184100	G1	G1-turquoise	probable pectinesterase/pectinesterase inhibitor 12 [Glycine max]
Glyma.15G186000	G1	G1-turquoise	hypothetical protein GLYMA_15G186000 [Glycine max]
Glyma.15G190500	G1	G1-turquoise	S-adenosylmethionine synthase [Glycine max]
Glyma.15G192000	G1	G1-turquoise	protein LSD1 isoform X1 [Glycine max]
Glyma.15G199800	G1	G1-turquoise	uncharacterized protein LOC114387485 [Glycine soja]
Glyma.15G202200	G1	G1-turquoise	homeobox protein knotted-1-like 2 isoform X1 [Glycine max]
Glyma.15G203600	G1	G1-turquoise	leucine-rich repeat receptor-like protein kinase TDR [Glycine max]
Glyma.15G206100	G1	G1-turquoise	calmodulin-binding protein 60 E isoform X1 [Glycine max]
Glyma.15G209300	G1	G1-turquoise	polygalacturonase inhibitor 1-like protein precursor [Glycine max]
Glyma.15G211300	G1	G1-turquoise	momilactone A synthase [Glycine max]
Glyma.15G215600	G1	G1-turquoise	probable inactive leucine-rich repeat receptor-like protein kinase At3g03770 [Glycine max]
Glyma.15G217200	G1	G1-turquoise	protein MID1-COMPLEMENTING ACTIVITY 2 [Glycine max]
Glyma.15G218400	G1	G1-turquoise	uncharacterized protein LOC100802126 precursor [Glycine max]
Glyma.15G219300	G1	G1-turquoise	E3 ubiquitin-protein ligase RGLG2 [Glycine soja]
Glyma.15G227500	G1	G1-turquoise	unknown [Glycine max]
Glyma.15G229400	G1	G1-turquoise	protein LNK3 [Glycine max]
Glyma.15G232000	G1	G1-turquoise	hypothetical protein GLYMA_15G232000 [Glycine max]
Glyma.15G233700	G1	G1-turquoise	nudix hydrolase 16, mitochondrial [Glycine max]
Glyma.15G234100	G1	G1-turquoise	trihelix transcription factor ASIL1 [Glycine max]
Glyma.15G237800	G1	G1-turquoise	uncharacterized protein LOC100794511 isoform X1 [Glycine max]
Glyma.15G243000	G1	G1-turquoise	glucan endo-1,3-beta-glucosidase isoform X2 [Glycine max]
Glyma.15G245800	G1	G1-turquoise	putative callose synthase 8 [Glycine max]
Glyma.15G248200	G1	G1-turquoise	Ubiquitin carboxyl-terminal hydrolase 15 isoform B [Glycine soja]
Glyma.15G250500	G1	G1-turquoise	ruBisCO large subunit-binding protein subunit beta, chloroplastic [Glycine max]
Glyma.15G256300	G1	G1-turquoise	uncharacterized protein LOC100306006 [Glycine max]
Glyma.15G256500	G1	G1-turquoise	probable BOI-related E3 ubiquitin-protein ligase 3 [Glycine max]
Glyma.15G257300	G1	G1-turquoise	1-aminocyclopropane-1-carboxylate oxidase homolog 1 [Glycine max]
Glyma.15G261200	G1	G1-turquoise	probable serine/threonine-protein kinase DDB_G0282963 [Glycine max]
Glyma.15G262300	G1	G1-turquoise	metal tolerance protein 10 [Glycine max]
Glyma.15G262800	G1	G1-turquoise	zinc transporter 1 [Glycine max]
Glyma.15G267000	G1	G1-turquoise	ATP-citrate synthase alpha chain protein 1 [Glycine max]
Glyma.15G270400	G1	G1-turquoise	O-fucosyltransferase 20 [Glycine max]
Glyma.15G272600	G1	G1-turquoise	hypothetical protein PHAVU_005G019500g [Phaseolus vulgaris]
Glyma.15G274600	G1	G1-turquoise	ferric reductase defective 3a isoform X1 [Glycine max]
Glyma.15G276000	G1	G1-turquoise	DNA topoisomerase 2 [Glycine max]
Glyma.15G276100	G1	G1-turquoise	uncharacterized protein LOC100796094 precursor [Glycine max]
Glyma.16G005800	G1	G1-turquoise	phospholipid:diacylglycerol acyltransferase 1 [Glycine max]
Glyma.16G007100	G1	G1-turquoise	transcription repressor MYB6 isoform X1 [Glycine max]
Glyma.16G008700	G1	G1-turquoise	linoleate 13S-lipoxygenase 3-1, chloroplastic [Glycine max]
Glyma.16G010000	G1	G1-turquoise	uncharacterized protein LOC100815478 [Glycine max]
Glyma.16G012700	G1	G1-turquoise	subtilisin-like protease SBT1.5 [Glycine max]
Glyma.16G013000	G1	G1-turquoise	uncharacterized protein LOC100816015 [Glycine max]
Glyma.16G014100	G1	G1-turquoise	pectinesterase-like [Glycine soja]
Glyma.16G015800	G1	G1-turquoise	transcription factor 25 [Glycine max]
Glyma.16G016700	G1	G1-turquoise	NAC domain-containing protein 69 [Glycine max]
Glyma.16G017400	G1	G1-turquoise	late elongated hypocotyl and circadian clock associated-1-like protein 1 [Glycine max]
Glyma.16G021200	G1	G1-turquoise	cytochrome P450 78A3-like [Glycine max]
Glyma.16G023100	G1	G1-turquoise	pyridoxine/pyridoxamine 5'-phosphate oxidase 2 [Glycine max]
Glyma.16G024000	G1	G1-turquoise	aspartyl protease family protein 2 [Glycine max]
Glyma.16G025700	G1	G1-turquoise	DEAD-box ATP-dependent RNA helicase 31 isoform X1 [Glycine max]
Glyma.16G027200	G1	G1-turquoise	protein SUPPRESSOR OF PHYA-105 1 [Glycine max]
Glyma.16G029900	G1	G1-turquoise	uncharacterized protein At5g41620 [Glycine max]
Glyma.16G031500	G1	G1-turquoise	39S ribosomal protein L46, mitochondrial isoform X1 [Glycine max]
Glyma.16G039300	G1	G1-turquoise	uncharacterized protein LOC100779642 [Glycine max]
Glyma.16G040400	G1	G1-turquoise	hypothetical protein glysoja_015022 [Glycine soja]
Glyma.16G043100	G1	G1-turquoise	ricin B-like lectin R40G3 [Glycine max]
Glyma.16G051100	G1	G1-turquoise	CASP-like protein 1F2 isoform X1 [Glycine max]
Glyma.16G051800	G1	G1-turquoise	uncharacterized protein LOC100305869 [Glycine max]
Glyma.16G052000	G1	G1-turquoise	glycerophosphodiester phosphodiesterase GDPD1, chloroplastic [Glycine max]
Glyma.16G052100	G1	G1-turquoise	hypothetical protein glysoja_034770 [Glycine soja]
Glyma.16G053300	G1	G1-turquoise	hypothetical protein GLYMA_16G053300 [Glycine max]
Glyma.16G055800	G1	G1-turquoise	protein NUCLEAR FUSION DEFECTIVE 4 [Glycine max]
Glyma.16G058500	G1	G1-turquoise	uncharacterized protein LOC100781073 [Glycine max]
Glyma.16G058800	G1	G1-turquoise	anthranilate synthase beta subunit 2, chloroplastic [Glycine max]
Glyma.16G060300	G1	G1-turquoise	hypothetical protein glysoja_027441 [Glycine soja]
Glyma.16G068000	G1	G1-turquoise	elongation factor 1-alpha [Glycine max]
Glyma.16G068200	G1	G1-turquoise	hypothetical protein GLYMA_16G068200 [Glycine max]
Glyma.16G069200	G1	G1-turquoise	serine/threonine-protein kinase STY13 [Glycine max]
[truncated: 6,269 more rows]

## Sheet: Table S10
Table S10 Major Genes influencing the accumulation isoflavones in developing soybean seeds
Gene ID	Nr Description	KEGG Pathway Definition
Glyma.01G192500	peroxidase 51 [Glycine max]	Phenylpropanoid biosynthesis
Glyma.01G228700	chalcone synthase 7 [Glycine max]	Circadian rhythm - plant;;Flavonoid biosynthesis
Glyma.02G103500	caffeoyl-CoA O-methyltransferase [Glycine max]	Flavonoid biosynthesis;;Phenylpropanoid biosynthesis;;Stilbenoid, diarylheptanoid and gingerol biosynthesis
Glyma.02G158700	uncharacterized protein LOC100778253 [Glycine max]	Flavonoid biosynthesis
Glyma.03G122000	cytochrome P450 98A2 [Glycine max]	Flavonoid biosynthesis;;Phenylpropanoid biosynthesis;;Stilbenoid, diarylheptanoid and gingerol biosynthesis
Glyma.03G141200	transcription factor bHLH48 isoform X1 [Glycine max]	------
Glyma.05G088100	flavanone 3-hydroxylase [Oryza sativa]	Flavonoid biosynthesis
Glyma.05G161600	probable glutathione S-transferase [Glycine max]	Glutathione metabolism
Glyma.06G137100	myo-inositol-O-methyltransferase [Glycine max]	Phenylpropanoid biosynthesis;;Tryptophan metabolism
Glyma.06G202300	flavonoid 3'-hydroxylase [Glycine max]	Flavonoid biosynthesis;;Flavone and flavonol biosynthesis
Glyma.07G054000	transcription factor MYB4/MYB111 [Glycine max]	------
Glyma.07G202300	isoflavone synthase 1 precursor [Glycine max]	Isoflavonoid biosynthesis
Glyma.08G282800	peroxisomal copper-containing amine oxidase [Glycine max]	Glycine, serine and threonine metabolism;;Tropane, piperidine and pyridine alkaloid biosynthesis;;Isoquinoline alkaloid biosynthesis;;Phenylalanine metabolism;;Tyrosine metabolism;;beta-Alanine metabolism
Glyma.09G178100	beta-glucosidase 44 [Glycine max]	Cyanoamino acid metabolism;;Phenylpropanoid biosynthesis;;Starch and sucrose metabolism
Glyma.10G106600	beta-glucosidase BoGH3B isoform X1 [Glycine max]	Cyanoamino acid metabolism;;Phenylpropanoid biosynthesis;;Starch and sucrose metabolism
Glyma.10G262400	probable cinnamyl alcohol dehydrogenase [Glycine max]	Phenylpropanoid biosynthesis
Glyma.11G011500	chalcone synthase [Glycine max]	Circadian rhythm - plant;;Flavonoid biosynthesis
Glyma.12G054500	cyanogenic beta-glucosidase isoform X1 [Glycine max]	Cyanoamino acid metabolism;;Phenylpropanoid biosynthesis;;Starch and sucrose metabolism
Glyma.12G129500	peroxidase P7 [Glycine max]	Phenylpropanoid biosynthesis
Glyma.13G095600	hypothetical protein GLYMA_13G095600 [Glycine max]	Ubiquinone and other terpenoid-quinone biosynthesis;;Phenylpropanoid biosynthesis
Glyma.13G173500	2-hydroxyisoflavanone synthase precursor [Glycine max]	Flavonoid biosynthesis
Glyma.13G372000	4-coumarate--CoA ligase 2 [Glycine max]	Ubiquinone and other terpenoid-quinone biosynthesis;;Phenylpropanoid biosynthesis
Glyma.14G072700	dihydroflavonol-4-reductase DFR1 [Glycine max]	Flavonoid biosynthesis
Glyma.14G089600	transcription factor bHLH74 [Glycine max]	------
Glyma.15G001700	4-coumarate--CoA ligase 1 [Glycine max]	Ubiquinone and other terpenoid-quinone biosynthesis;;Phenylpropanoid biosynthesis
Glyma.16G097200	beta-glucosidase 11 [Glycine max]	Cyanoamino acid metabolism;;Phenylpropanoid biosynthesis;;Starch and sucrose metabolism
Glyma.16G175200	isoflavone 7-O-glucosyltransferase UGT3 [Glycine max]	------
Glyma.17G064600	4-coumarate--CoA ligase 1-like [Glycine soja]	Ubiquinone and other terpenoid-quinone biosynthesis;;Phenylpropanoid biosynthesis
Glyma.17G160500	MYB transcription factor MYB85 isoform X1 [Glycine max]	------
Glyma.17G171100	O-methyltransferase SOMT-9 isoform 1 [Glycine max]	Flavonoid biosynthesis;;Phenylpropanoid biosynthesis;;Stilbenoid, diarylheptanoid and gingerol biosynthesis
Glyma.17G198700	uncharacterized protein LOC100793327 isoform X1 [Glycine max]	Phenylpropanoid biosynthesis
Glyma.18G258000	malonyl-CoA:anthocyanidin 5-O-glucoside-6'-O-malonyltransferase [Glycine max]	------
Glyma.19G066200	peroxidase 44 [Glycine max]	Phenylpropanoid biosynthesis
Glyma.19G260700	Caffeic acid 3-O-methyltransferase isoform B [Glycine soja]	Phenylpropanoid biosynthesis;;Tryptophan metabolism
Glyma.20G114200	cinnamate 4-hydroxylase [Glycine max]	Ubiquinone and other terpenoid-quinone biosynthesis;;Phenylpropanoid biosynthesis;;Flavonoid biosynthesis;;Stilbenoid, diarylheptanoid and gingerol biosynthesis
Glyma.20G180800	phenylalanine ammonia-lyase 2 [Glycine max]	Phenylpropanoid biosynthesis;;Phenylalanine metabolism
Glyma.20G185700	leucoanthocyanidin reductase [Glycine max]	Flavonoid biosynthesis
Glyma.20G213600	Isoflavone 7-O-methyltransferase [Glycine soja]	Isoflavonoid biosynthesis
Glyma.20G213700	isoflavone-7-O-methyltransferase 6-like [Glycine max]	Isoflavonoid biosynthesis
Glyma.20G241600	;;Short=Chalcone isomerase 2-B [Glycine max]	Flavonoid biosynthesis
Glyma.20G241700	chalcone--flavonone isomerase 2-A [Glycine max]	Flavonoid biosynthesis
